# Supplementary material for: BRG1 Activates Proliferation and Transcription of Cell Cycle-Dependent Genes in Breast Cancer Cells
Source: Cancers (Basel). 2020 Feb 4;12(2):349. doi: 10.3390/cancers12020349 (PMC7072512; doi:10.3390/cancers12020349)
Supplement: Supplementary file 1 [file cancers-12-00349-s001.zip › cancers-691070-suppl-final/cancers-691070-supplementary tables/Table S1.xlsx]

## Sheet: Arkusz1
	Table S1: Gene Venn
[BRG1] and [H3K27ac] and [E2F] and [CpG]:	[BRG1] and [H3K27ac] and [E2F]:		[BRG1] and [H3K27ac] and [CpG]:		[BRG1] and [H3K27ac]:		[BRG1] and [E2F]:		[BRG1] and [CpG]:		[H3K27ac] and [CpG] and [E2F]:		[H3K27ac] and [CpG]:		[H3K27ac] and [E2F]:		[CpG] and [E2F]:		[E2F]:		[H3K27ac]:		[BRG1]:		[CpG]:
AARSD1	ABCB7		A2LD1		ABCA12		ABCC2		ABCD1		AAGAB		A4GALT		APOC1		AAK1		AGPAT1		ABCC5-AS1		ABCA4		A1BG-AS1
ABCA17P	ACVR1		A2M-AS1		ABCA13		C19orf21		ABCG1		ABCA5		AARD		CDKAL1		AASDH		AIMP1		ABI3BP		ABCC11		AASDHPPT
ABCA3	ACYP1		AAAS		ABCC12		C3orf36		ABHD13		ABHD3		AASS		CHM		AATF		ALKBH8		ABLIM1		ACOT8		AATK
ABCB6	ARHGAP24		AACS		ABCD2		CASC3		ABHD16B		ACAA2		ABCA1		CLDN10-AS1		ABCC4		ARID1B		ACSM3		ACTG2		AATK-AS1
ABCB8	ATG4C		AAED1		ABHD11-AS1		CLDN12		ABO		ACAD8		ACSS1		DYNC2H1		ABCD3		ARRDC3		ADAM28		ADTRP		ABCB4
ABCF2	AXIN1		AANAT		ACMSD		COPZ1		ACADSB		ACAT1		ACSS3		HPS1		ABCE1		ATF6		ADAMTS4		AEBP1		ABCC1
ABHD11	BNIP1		AARS2		ACTC1		COX7C		ACE		ADAMTS14		ADAM12		LNX1-AS2		ABCF1		ATP2B4		AGPAT3		AGMO		ABCC3
ABHD12	BRD7		ABAT		ACY3		ELAVL1		ACHE		ADAMTS17		ADAMTS3		LUZP1		ABHD5		BCL7A		AGPAT4		AGT		ABCC6
ABHD14A	C11orf73		ABCA2		ADAMTS13		FABP5P3		ACOX1		ADARB1		ADRB1		MPZL2		ABHD8		BLZF1		AGR2		AIM1L		ABCC6P1
ABHD14A-ACY1	C1D		ABCB9		ADNP2		FLAD1		ACP5		ADCK3		ADSSL1		SAMD1		ABI1		BMI1		AKR1C3		ALOX15B		ABCC6P2
ABHD14B	C2orf44		ABCC10		ADPRHL1		GMEB1		ACSL6		AGAP1		AFAP1L2		SHF		ABI2		BRD3		ALPK2		ALS2CR12		ABCC8
ABHD2	CCDC132		ABCC5		AGAP7		GTF2E1		ACTR6		AKAP1		AKD1		TM9SF4		ABL1		C11orf65		ANGPTL2		AMTN		ABHD12B
ABLIM2	CCDC61		ABCD4		AGRP		KCNN4		ACTR8		ALG10		AKR1E2		VBP1		ABT1		C2orf63		APOBEC3F		ANKRD2		ABHD15
ABR	CCDC62		ABCG2		AGXT2		KIAA0101		ACTRT3		ALG10B		AKT1		ZCCHC14		ABTB2		C8orf48		APOBEC3G		ANKUB1		ABHD16A
ABTB1	CDC23		ABCG4		AKR1B15		LARS		ADAM23		AMACR		ALS2CL		ZNF28		ACAD10		CAHM		ARAP3		ANXA13		ABL2
ACACA	CNPY4		ABHD1		ALOX5AP		LOC100131138		ADAM33		AMN1		ALS2CR11		ZNF430		ACADM		CALB1		ASB16		AOC2		ABLIM3
ACADS	COMMD1		ABHD6		ALPK1		LOC100505495		ADAM8		ANAPC4		ANK3		ZNF484		ACAP2		CASP8		ASB18		APOE		ACAA1
ACCS	COX6B1		ABRACL		AMHR2		LYSMD1		ADAMTS19		ANGPTL5		ANKRD36B		ZNF726		ACAT2		CCDC147		ASB2		APOF		ACAD11
ACD	EMC3		ACADL		AMT		MCTS1		ADAMTS8		ANKRD18A		ANTXR1				ACBD5		CCDC7		ASB5		ARHGDIB		ACAN
ACER2	EMC4		ACBD3		ANK2		MDP1		ADAMTSL2		ANKRD18B		APCDD1L				ACBD6		CCNB1IP1		ATXN3L		ARHGEF38		ACBD4
ACN9	ENGASE		ACBD7		ANKRD22		MIR4513		ADAMTSL3		ANKRD36		AR				ACIN1		CHD2		BATF		ARHGEF6		ACO2
ACOT2	EPN3		ACER3		ANKRD33		MLL3		ADCY5		ANKRD44		ARHGAP20				ACO1		CIC		BIN2		ARL11		ACOT12
ACOT7	EXOC4		ACOT1		AOAH-IT1		MMADHC		ADD2		ANKRD46		ARHGEF9				ACSL3		COL4A2-AS1		BMP1		ART1		ACP6
ACOT9	FABP6		ACOT4		APOA2		MRPL35		ADHFE1		ANXA4		ATG14				ACSL4		DDX11L2		BTN3A3		ART4		ACPT
ACP1	FASTKD1		ACOXL		APOBEC3B		MRPS10		ADRA2A		APC		ATP10A				ACTA2		DEF6		C10orf90		ASIP		ACRBP
ACP2	FLT3LG		ACSL1		APOBEC3C		MYH16		ADRA2C		ARHGAP11A		AXIN2				ACTB		DENND1A		C17orf103		ASPA		ACRC
ACPL2	FUNDC1		ADA		APOBEC3D		NUP35		AGBL2		ARHGAP11B		B3GNT2				ACTG1		DNMBP		C1orf189		B4GALNT4		ACSF2
ACSF3	GEMIN6		ADAM11		APOBEC3H		ORC5		AGBL4		ARNTL		BARX2				ACTL6A		DYRK1A		C22orf15		BANF2		ACSS2
ACTL10	GIPR		ADAM22		APOBEC4		PARP2		AIMP2		ARPC1B		BATF3				ACTN1		EDN2		C4BPB		BCL2L14		ACTA1
ACTN3	ICAM2		ADAMTS7		APOBR		PHB		ALKBH1		ASAP1		BCL2				ACTN4		EFCAB7		C8orf74		BCL2L2		ACTL6B
ACTR3B	IFIH1		ADAMTSL5		APOL1		POLR2K		ALOXE3		ASPSCR1		BICC1				ACTR1B		ESPNP		CAMK1G		BCL2L2-PABPN1		ACTL7B
ACTR3C	IFT46		ADAP1		APOL2		PPFIBP1		AMBRA1		ASTN2		BMP3				ACTR2		FAAH2		CARD16		BDKRB2		ACTL9
ACVR1B	IL11RA		ADAP2		APOOL		PRIM2		AMH		ATP11A		BMPER				ACTR5		FAM83A		CARD6		BEST1		ACTN2
ACVR1C	KCNE2		ADC		AQP1		PSMD4		AMN		ATP13A2		BMPR1B				ADAM10		FLJ22447		CASP1		BLK		ACTR3
ACYP2	KLHL26		ADCK2		ARHGAP26-AS1		RAB13		AMPH		ATP5S		BMS1P1				ADAM15		FLJ35776		CCDC80		BMP10		ACTRT2
ADAL	KRAS		ADCY3		ARL14		RABL3		AMZ1		ATXN10		BMS1P5				ADAM9		GBA		CCL26		BTN2A3P		ACVR2A
ADAMTSL4	LGMN		ADCY4		ARMCX1		RAD54L		ANGPTL4		ATXN7L1		BTBD9				ADAMTS1		GOLT1A		CCR1		C10orf136		ACVRL1
ADAR	LIMA1		ADCY9		ARMCX2		RBBP5		ANKRD13D		BACE2		BTG4				ADAMTS15		GORAB		CDK3		C11orf86		ADAD1
ADCK1	LINC00313		ADGB		ARMCX3		RPPH1		AP1G1		BAI3		C10orf107				ADCK4		HIST1H1D		CETP		C14orf159		ADAD2
ADCK5	LNX1		ADM2		ARMCX6		SART1		AP2A2		BEND3		C10orf118				ADI1		HMGB1		CFI		C14orf166B		ADAM19
ADCY6	LOC100131551		ADPRH		ARSE		SCNM1		APBA3		BMF		C10orf32				ADIPOR1		ITGB3BP		CLEC2B		C15orf53		ADAM30
ADIPOR2	LOC100133315		ADRBK2		ASB9		SNRNP27		APCDD1		C10orf114		C10orf32-AS3MT				ADK		KIF18A		CLRN2		C15orf62		ADAM32
ADPGK	LOC100505795		AES		ASGR1		STEAP4		APEH		C10orf76		C11orf88				ADM		LAMB3		CPVL		C16orf3		ADAM3A
ADPGK-AS1	LOC284440		AFAP1L1		ASPDH		SYTL1		APOA5		C11orf75		C13orf33				ADNP		LOC100287036		CXCL11		C1orf127		ADAMTS10
ADPRHL2	LOC399715		AFF3		ASPN		TCF3		APTX		C12orf45		C15orf27				ADRB2		LOC100506233		CXorf56		C1orf130		ADAMTS12
ADRA2B	LOC401397		AGFG1		ATPAF1-AS1		TIMM10		ARFGAP1		C14orf169		C17orf56				ADRM1		LOC100506451		DBN1		C1orf168		ADAMTS16
ADRBK1	MAB21L3		AGMAT		AVPR2		TM4SF1		ARFGAP2		C14orf93		C17orf89				ADSS		LOC100506810		DGKD		C1orf170		ADAMTS18
AFG3L1P	METTL20		AGPAT2		B3GNT8		TMEM39A		ARFIP2		C15orf41		C18orf8				AEBP2		LOC256021		DIO2		C1orf173		ADAMTS2
AFMID	MIR141		AGXT2L1		BABAM1		TREX1		ARL10		C17orf53		C20orf112				AFF1		MAPK8IP3		DIO2-AS1		C1S		ADAMTS20
AGAP2	MIR200C		AGXT2L2		BAIAP2L2		UQCRB		ARL14EP		C1orf131		C4orf19				AFF4		MED13L		DKFZP586I1420		C20orf203		ADAMTS5
AGBL3	MIR4716		AIF1L		BATF2		WDR61		ARL6		C1orf204		C6orf195				AFG3L2		METTL15		EEF1A2		C21orf88		ADAMTS9
AGBL5	MIR4761		AK5		BBS1		ZNF680		ARL9		C2CD4A		C8orf33				AFTPH		MGST1		EGOT		C2orf54		ADAMTS9-AS2
AGFG2	MRPL11		AK7		BCAS1				ARPC3		C2orf15		C9orf123				AGA		MIR1471		EMILIN1		C3orf43		ADARB2
AGK	MRPL22		AKAP5		BCAS2				ARPC4		C4orf33		C9orf172				AGAP11		MIR19B1		ENPP7		C3orf49		ADCY1
AGL	NEDD9		ALDH1A3		BCL2L15				ARPC4-TTLL3		C5orf62		CABYR				AGAP3		MIR330		ERAP2		C7orf53		ADCY10P1
AGPHD1	NGDN		ALDH1L1		BCMO1				ART5		C5orf63		CACHD1				AGPAT5		MIR4426		F13A1		C7orf61		ADCY2
AGPS	NUP205		ALDH1L1-AS2		BCO2				ARX		C8orf82		CADM1				AGPAT9		MIR4466		F2RL2		C7orf69		ADCY8
AGTRAP	OSGEPL1		ALDH1L2		BCRP2				ASB6		CASKIN2		CAMK1D				AGRN		MLLT10P1		FAM156B		C8orf4		ADCYAP1
AHCYL2	PIN4		ALDH2		BDH2				ASH1L		CBX8		CAMK4				AGTPBP1		MPV17		FAM180A		C8orf87		ADCYAP1R1
AIFM1	PLA2G4A		ALDH3A1		BGLAP				ASH1L-AS1		CCDC122		CASZ1				AHCY		MTA1		FAM222A-AS1		CAPN11		ADD1
AIFM2	PNPO		ALG1		BIRC7				ATP12A		CDC20B		CCBE1				AHCYL1		MTMR11		FAP		CARD17		ADD3
AIG1	PRDM15		ALG11		BPGM				ATP2B2		CDC42EP4		CCDC140				AHDC1		MYL6		FBXO16		CCDC121		ADH5
AIP	PSMB5		ALG13		BPNT1				ATP5B		CDHR2		CCDC144B				AHNAK		NIF3L1		FGB		CCDC70		ADO
AK1	PTN		ALG14		BTBD2				ATP5O		CDK11A		CCDC39				AHNAK2		NME7		FKBP1AP1		CCL24		ADORA2B
AK3	PURG		ALKBH3		BTN2A2				ATP6V1C2		CDK11B		CCDC68				AHSA2		NRM		FLJ42969		CCR3		ADRA1A
AK8	QRSL1		ALKBH7		BTN3A1				ATP7A		CDK2AP2		CCDC74A				AIDA		OXSM		FMO3		CD200R1L		ADRA1B
AKAP10	QSOX2		AMDHD1		BZRAP1				ATPIF1		CDKN1C		CCND2				AIM1		PAPD5		GABARAPL3		CD300LF		ADRA1D
AKAP12	RAD51B		AMMECR1L		C10orf67				AURKAIP1		CDON		CCZ1				AKAP13		PDE1B		GAS6-AS1		CD68		ADRB3
AKAP7	RAET1L		AMOT		C10orf91				AVL9		CDS1		CD302				AKAP17A		PEX13		GBP4		CDA		AFAP1
AKAP9	RANBP6		AMPD3		C11orf16				AVPR1A		CEBPA		CDH6				AKAP8		PHF10		GDF5		CDH5		AFF2
AKR1A1	RNF121		AMZ2		C11orf52				AVPR1B		CERS6		CDK2AP1				AKIP1		PNP		GJA1		CDK15		AGSK1
AKR1B1	RNU11		ANKAR		C11orf74				BAG4		CGN		CDKL5				AKIRIN1		PPIL3		GKN1		CFLAR-AS1		AGTR1
AKR7A2	RTN4IP1		ANKDD1A		C12orf36				BAHCC1		CHD1L		CEP128				AKT1S1		PPP1R11		GPR17		CGB1		AHR
ALAD	SDSL		ANKLE1		C14orf105				BAI2		CHDH		CH25H				ALCAM		PPP2R5D		GPR56		CGB8		AHSA1
ALDH18A1	SEC14L5		ANKRD24		C15orf55				BBS7		CHMP1B		CHD6				ALDH16A1		PSMC2		GPR87		CHADL		AIFM3
ALDH1B1	SLC1A3		ANKRD27		C15orf57				BCAN		CHMP2B		CHMP4C				ALDH3A2		PURB		GRPR		CHD8		AIRE
ALDH4A1	SLC39A11		ANKRD29		C16orf79				BCAP31		CISH		CHN2				ALDH6A1		PUS10		GUCY1B2		CHMP7		AIRN
ALDH5A1	SNAP23		ANKRD52		C17orf110				BCAT1		CLDN1		CITED1				ALDH9A1		QKI		GUSBP2		CHRM1		AJAP1
ALG12	SPRYD4		ANKRD53		C17orf72				BCL2L12		CLMP		CITED4				ALDOA		RAB30		HCAR1		CHRNA1		AJUBA
ALG3	SULT2B1		ANKRD6		C17orf78				BDNF-AS		CLN5		CLIC3				ALG5		RASSF8		HELB		CHRNB3		AK4
ALG6	TAF6		ANKRD63		C1orf100				BECN1		COL1A1		CLIC5				ALKBH5		RDH11		HESX1		CIDEC		AKAP2
ALKBH4	TARS2		ANKRD65		C1orf140				BEGAIN		COMMD4		CLMN				ALS2		RIT1		HHLA2		CIR1		AKAP8L
ALKBH6	TBC1D8B		ANKS1B		C1orf180				BEND4		CRADD		CLU				AMD1		RNF5		HYAL1		CLDN2		AKR7A3
ALMS1	TBCE		ANO1		C1orf85				BEST4		CRBN		CMTM1				AMOTL1		RNF5P1		IFITM2		CLDN25		AKR7L
ALS2CR8	TFDP1		ANO5		C1QTNF3				BEX1		CREB3L4		CMTM8				AMOTL2		RPL35A		IGIP		CLEC19A		AKTIP
AMDHD2	TRIM56		AOX1		C1R				BFSP1		CRIP2		COL19A1				ANAPC10		RPL4		IL18BP		CLEC2D		ALDH1A2
AMFR	TSFM		AP1B1		C1RL				BHLHA15		CRYM-AS1		COL27A1				ANAPC13		RPP30		IL26		CLEC5A		ALG2
AMIGO1	TSTD3		AP1G2		C1RL-AS1				BHLHE22		CSRP2		CORIN				ANAPC16		RPS27A		INHBA		CLUL1		ALK
AMZ2P1	UFC1		AP1S3		C20orf141				BNC1		CTSZ		CORO2A				ANKHD1		S100A9		INHBA-AS1		COPB1		ALOX12
ANAPC1	VEPH1		APBB1		C20orf196				BOD1L1		CXADR		CPE				ANKHD1-EIF4EBP3		SEPHS1		INSL4		COX7A2		ALOX15
ANG	VPS41		APH1B		C2orf50				BRD1		CXXC5		CPM				ANKIB1		SIK1		INTU		COX7B		ALOX15P1
ANGEL1	VTRNA1-1		APLN		C2orf74				BSND		CYB5A		CPNE5				ANKRA2		SLC25A45		KCNJ18		CRB2		ALPK3
ANK1	VTRNA1-2		APLP1		C3AR1				BTN2A1		CYP1B1		CREB3L1				ANKRD10		SLC7A11		KCNMB2-IT1		CREB5		ALPL
ANKFY1	WRN		APOA1		C3orf74				C10orf111		CYP2U1		CRIP1				ANKRD11		SMG5		KLHL3		CRYBB2P1		ALPP
ANKRD18DP	XRCC6BP1		APOA1BP		C4orf26				C10orf2		CYP51A1		CROT				ANKRD12		SNAI2		KLHL38		CSDC2		ALPPL2
ANKRD31	ZNF165		AQP3		C4orf51				C11orf57		DBP		CRYBG3				ANKRD13A		SNORD12		KLKB1		CSF3		ALX1
ANKRD39	ZNF283		AQP5		C6orf118				C12orf73		DDX11		CRYM				ANKRD13C		SNORD18A		KLRC2		CSRP2BP		ALX3
ANKRD5	ZNF585B		ARC		C7orf45				C14orf109		DDX11-AS1		CSK				ANKRD17		SNORD29		KLRC3		CTRB1		ALX4
ANKRD54	ZNF613		ARF3		C8orf31				C14orf176		DDX12P		CXXC4				ANKRD28		SPEF1		KRTAP20-4		CXorf28		AMIGO2
ANKRD9	ZNF675		ARF5		C8orf86				C14orf39		DHCR7		DACT3				ANKRD32		TBCK		KRTAP4-9		CYP17A1		AMIGO3
ANKS3	ZNF708		ARHGAP44		CA11				C15orf23		DHRS3		DACT3-AS1				ANKRD33B		TFF1		LINC00152		DAPP1		AMMECR1
ANKS6	ZNF724P		ARHGAP9		CA14				C15orf59		DHRS4L2		DAGLA				ANKRD34A		TIMP1		LINC00240		DCSTAMP		AMPD2
ANKZF1	ZNF736		ARHGEF10L		CALCOCO1				C15orf63		DICER1		DBNDD1				ANKRD37		TM4SF19		LINC00518		DHRS9		ANAPC1P1
ANXA7			ARHGEF3		CALD1				C16orf57		DIRC2		DBNDD2				ANKRD42		TM4SF19-TCTEX1D2		LINC00521		DIRC1		ANHX
AP1S1			ARID3C		CARD11				C17orf58		DMPK		DCLK2				ANKRD49		TMEM79		LOC100128714		DISC2		ANKH
AP3S2			ARL5C		CARD14				C18orf1		DNAH3		DCTN6				ANKRD50		TMPRSS4		LOC100130880		DKFZP434H168		ANKK1
AP5B1			ARL8A		CARD8				C19orf10		DNMT3B		DDX47				ANKS1A		TNFRSF1A		LOC100132354		DNMBP-AS1		ANKMY1
APH1A			ARMC4		CASP10				C19orf53		DPY19L2P2		DDX60				ANLN		TNS4		LOC100144595		DOPEY2		ANKMY2
API5			ARMC9		CASP4				C1orf187		DPY19L4		DENND2C				ANO6		TRIM39-RPP21		LOC100303749		DSCR9		ANKRD19P
APITD1			ARMCX4		CC2D2A				C1orf194		DSEL		DFNB31				ANO8		TXNIP		LOC100507489		DUSP13		ANKRD20A1
APITD1-CORT			ARMCX5		CCDC120				C1orf31		DTWD1		DHH				ANP32A		UNC13D		LOC100652770		E2F4		ANKRD20A11P
APOO			ARMCX5-GPRASP2		CCDC149				C1orf95		DTWD2		DHX36				ANP32B		USP12		LOC152742		EDN1		ANKRD20A2
AQR			ARNT2		CCDC152				C1QTNF2		E2F2		DLL4				ANP32E		USP34		LOC285419		ELF3		ANKRD20A3
ARFGAP3			ARRDC4		CCDC153				C1QTNF4		ECSIT		DNAH11				ANXA11		VWA7		LOC285501		EPS8L3		ANKRD20A4
ARG2			ARSA		CCDC172				C20orf201		EFNA4		DNM3				ANXA2		XIST		LOC286467		EPX		ANKRD20A5P
ARHGAP19			ARSD		CCDC63				C2CD4B		EGLN3		DOCK1				ANXA2R		ZFAND6		LOC339535		EVPL		ANKRD20A8P
ARHGAP19-SLIT1			ARSI		CCDC73				C2CD4C		EHBP1L1		DOCK3				ANXA5		ZNF311		LOC339593		EXOC3L1		ANKRD26P3
ARHGAP33			ARTN		CCDC88B				C2orf49		EML5		DPH2				ANXA6		ZSCAN16		LOC387895		EXTL1		ANKRD30A
ARHGEF10			ARVCF		CCL27				C2orf70		EML6		DSC2				AP1AR		ZWILCH		LOC541471		FAM166A		ANKRD30B
ARHGEF37			AS3MT		CD27-AS1				C2orf72		ENKUR		DTNA				AP1M1				LOC643733		FAM177B		ANKRD30BL
ARHGEF7			ASAH2B		CD300LG				C3orf72		ENTPD4		EDNRA				AP1S2				LOC654342		FAM186A		ANKRD30BP2
ARID3A			ASAP3		CD96				C6orf123		EPAS1		EFNB1				AP2M1				LOC96610		FAM49A		ANKRD34B
ARID3B			ASB8		CDH17				C8orf47		EPHA4		EFR3B				AP3B1				LRRIQ1		FAM71F1		ANKRD34C
ARID5A			ASCC2		CDHR4				C9orf169		EPHB4		EGR3				AP3M1				MAGEC1		FAM75D5		ANKRD36BP2
ARL2BP			ASCL2		CEBPE				C9orf47		EPHX1		EHD3				AP3M2				MAP1LC3B2		FAM81B		ANKRD45
ARL5A			ASIC1		CELA1				CA3		EPS15		ELFN2				AP3S1				MC4R		FBN3		ANO3
ARL8B			ASPHD2		CERK				CA7		ESD		ELMO2				AP4B1				MIR135B		FCRLA		ANPEP
ARMC10			ASS1		CFP				CACNA1D		ESRP1		ELMOD1				AP4E1				MIR214		FER1L4		ANTXR2
ARMC2			ATHL1		CGB5				CACNA1G		ESRP2		ELOVL3				AP5M1				MIR3120		FETUB		ANXA3
ARMC7			ATMIN		CHI3L2				CACNA1G-AS1		EXPH5		ENDOD1				AP5S1				MIR3192		FILIP1		AP1M2
ARRB2			ATOH1		CHRNA9				CACNA2D2		FAM127C		EPB41L4B				APAF1				MIR3908		FKSG29		AP4S1
ARSG			ATOH7		CHST4				CACNG4		FAM160A1		EPHA5				APBB2				MIR3918		FLJ40194		APBA1
ARV1			ATOH8		CLDN14				CADM4		FAM168A		EPHB2				APIP				MIR4309		FLJ40288		APBB1IP
ASB13			ATP1A3		CLEC9A				CALCOCO2		FAM184A		ERVK13-1				APLF				MIR4450		FLJ45079		APC2
ASL			ATP6AP1		CLRN1				CALCR		FAM185A		ESPNL				APLP2				MIR449A		FNDC5		APOA4
ASNS			ATP6AP2		CLRN1-AS1				CAMK2B		FAM201A		ETV7				APOLD1				MIR449B		FOLR1		APOB
ASPHD1			ATP6V0CP3		CLSTN3				CAMKMT		FAM213A		EXOC1				APOM				MIR4529		FOXD1		APPBP2
ASRGL1			ATP6V1B2		CNN1				CAMSAP1		FAM217B		EYA4				APOPT1				MIR4652		FUT3		AQP4
ASTE1			ATP7B		COL18A1-AS1				CAND2		FAM222A		F2R				APP				MIR4669		FXYD2		AQPEP
ATAD3A			ATP8B3		COL1A2				CASKIN1		FAM227B		FAM117A				APPL1				MIR4698		FXYD3		ARAF
ATAD3B			ATRN		COL4A5				CCDC11		FAM83B		FAM13C				APPL2				MIR4744		GALM		ARAP1
ATF3			ATXN1L		COL4A6				CCDC160		FAM83G		FAM171A1				APRT				MIR5197		GALNT5		ARAP2
ATG10			ATXN7		COL8A2				CCDC28B		FAM84A		FAM188A				ARF1				MIR521-1		GBA3		ARCN1
ATG13			B3GALNT1		COMMD9				CCDC48		FAM86EP		FAM20A				ARF4				MIR548AD		GBP1		AREG
ATG4D			B3GALTL		CORO1B				CCDC64B		FAM86HP		FAM21A				ARF6				MIR548AS		GBP5		ARFGEF2
ATG5			B3GNT1		CP				CCK		FAM86JP		FAM21C				ARFIP1				MIR5694		GBP6		ARGLU1
ATG9A			B3GNT4		CSF1R				CCNC		FAM89B		FAM66B				ARFRP1				MIR617		GGT5		ARHGAP17
ATL1			B3GNT7		CSMD3				CCND1		FBXL8		FAM70B				ARHGAP10				MIR7-1		GGT6		ARHGAP23
ATP1A1OS			B3GNT9		CSPG4				CD24		FBXO25		FAM86A				ARHGAP12				MIR744		GHRLOS		ARHGAP27
ATP2A1			B4GALNT2		CSRNP3				CDC42		FCHO1		FAM86C1				ARHGAP21				MIRLET7B		GJA9		ARHGAP31
ATP2A3			B4GALNT3		CST2				CDH1		FKBP2		FAM86C2P				ARHGAP22				MLIP-IT1		GJA9-MYCBP		ARHGAP36
ATP5A1			B4GALT3		CST5				CDH22		FLJ35024		FAM86FP				ARHGAP26				MMP7		GLOD5		ARHGAP40
ATP5G2			B4GALT7		CST7				CDK18		FMNL2		FBLIM1				ARHGAP29				MMRN2		GNA15		ARHGAP42
ATP5H			BAIAP3		CTAGE1				CECR6		FOXN3		FBN1				ARHGAP5				MUSK		GPN1		ARHGAP6
ATP5I			BANK1		CTF1				CELF5		FOXQ1		FBXO3				ARHGAP5-AS1				MYLK4		GPR111		ARHGDIG
ATP5J2			BBS5		CTSE				CELF6		FRAT1		FBXW4				ARHGDIA				MYLPF		GPR132		ARHGEF17
ATP5J2-PTCD1			BCAM		CTSS				CHAT		FZD4		FEZF1				ARHGEF11				NBPF10		GPX8		ARHGEF18
ATP5SL			BCAS3		CTSW				CHGB		FZD8		FEZF1-AS1				ARHGEF12				NLRP10		GREB1		ARHGEF2
ATP6V0D1			BCAS4		CXorf61				CHRM4		GAB1		FGF18				ARHGEF26				NOD2		GRIK4		ARHGEF25
ATP6V0E2			BEAN1		CYP3A5				CHRNB2		GADD45G		FHOD3				ARHGEF26-AS1				NPAS3		GRM3		ARHGEF35
ATP6V0E2-AS1			BEX2		CYTH4				CHRNE		GALNT12		FIG4				ARHGEF40				NPFF		GUCA1B		ARHGEF4
ATP6V1E1			BHLHA9		DAB2IP				CHST6		GALNTL4		FLJ10661				ARID1A				NTN5		GUCY2EP		ARHGEF5
ATP6V1F			BHLHB9		DBT				CHST7		GAS8		FLJ27354				ARID2				OAS1		HBBP1		ARID4B
ATP9A			BHLHE23		DCTN3				CHST9		GFOD1		FLJ31813				ARID4A				OASL		HDAC8		ARL1
ATP9B			BID		DDO				CILP2		GGCT		FLJ39739				ARID5B				PALMD		HEATR7B2		ARL17A
ATPAF1			BIK		DENND2D				CINP		GGH		FNDC4				ARIH1				PCDH15		HFE2		ARL17B
ATPBD4			BIN1		DET1				CLDN5		GNB2		FOXA1				ARL13B				PCDH18		HGFAC		ARL4C
ATPBD4-AS1			BMP8A		DGAT2L6				CLDN9		GNPAT		FOXB1				ARL15				PCED1B-AS1		HHIPL2		ARL6IP5
ATXN3			BMP8B		DHX58				CLEC14A		GPD2		FOXF2				ARL3				PHACTR1		HNF1A-AS1		ARPP21
ATXN7L2			BMS1P4		DKFZP434A062				CLPTM1		GPHN		FOXH1				ARL5B				PLEKHS1		HNMT		ARRB1
AUH			BOC		DKFZP434K028				CMTM6		GPR176		FOXO4				ARL6IP1				PRSS35		HOXB3		ARRDC1
AVEN			BOK		DKFZp779M0652				CNIH4		GPRC5C		FRMD4B				ARL6IP6				PRSS8		HRASLS2		ARSJ
AXDND1			BOK-AS1		DMKN				CNTN5		GTDC1		FUCA1				ARMC5				RAD51AP2		HS3ST5		ASAP2
AZI1			BOLA3		DNAH1				COASY		GUSBP1		FUZ				ARMC8				RARB		HSD11B1		ASB7
B3GALT6			BOLA3-AS1		DNAH12				COBL		HEATR2		GALNT13				ARNT				RASSF9		HSD17B3		ASCL1
B3GAT2			BPHL		DNAH2				COG2		HEBP1		GATS				ARNTL2				RDH12		HSD3BP4		ASCL4
B4GALNT1			BRF1		DNAJC18				COL21A1		HES4		GCH1				ARPC2				REM2		HSPB8		ASIC2
B4GALT4			BRF2		DNAJC5B				COLEC12		HIATL1		GCKR				ARPC5				RENBP		HSPG2		ASIC3
B9D1			BRSK1		DOK4				COX19		HIATL2		GFPT2				ARPC5L				RIPK1		HTATSF1P2		ASIC4
BACE1			BSPRY		DRP2				COX6C		HIST1H2AL		GLP1R				ARRDC3-AS1				RNF217		HTR1D		ASMT
BACH2			BSX		DTHD1				CPLX1		HIST1H3G		GLT25D2				ARSB				SAA1		HTR3A		ASPG
BAIAP2L1			BTBD6		DTX3				CPNE9		HOXC4		GLUD1P7				ARSK				SAA2		IFI16		ASPRV1
BAX			BTC		DUSP19				CPZ		HOXC6		GPR135				ASAH1				SAA2-SAA4		IFI27L2		ASTN1
BBS2			BZRAP1-AS1		DUSP27				CRB3		HRAS		GPR137B				ASB1				SCEL		IFI35		ASZ1
BBS4			C10orf54		DYNC2LI1				CREG2		HS3ST3B1		GPR157				ASB3				SCN2A		IFLTD1		ATAD1
BBS9			C10orf57		EBI3				CRISPLD2		HSF4		GPR161				ASCC1				SH3TC1		IGFL4		ATCAY
BCAR1			C11orf2		ECM1				CRLF1		HSPBAP1		GPRIN2				ASCC3				SHISA4		IGFN1		ATF6B
BCAT2			C11orf49		ECSCR				CRYBA2		HTR7P1		GPRIN3				ASF1A				SNCG		IL1RN		ATF7
BCDIN3D			C11orf63		EFHB				CST3		ICOSLG		GREB1L				ASF1B				SNORA38B		IL20		ATF7IP2
BCDIN3D-AS1			C11orf70		EGF				CTSD		IL17RB		GRHL2				ASMTL				SNORA60		IL21R		ATN1
BCKDHB			C11orf9		EPN2-AS1				CTTNBP2		IL7		GRHL3				ASNA1				SNORA75		IL34		ATP11B
BCKDK			C11orf92		ERV3-1				CWF19L2		ING4		GSTM1				ASPH				SOD3		ILDR1		ATP1B2
BCL11B			C11orf93		EVI5				CXCL14		INO80C		GTF2IRD2B				ASUN				SSPO		INHBE		ATP2C2
BCL7C			C11orf96		EYA1				CYP26C1		INSIG2		GUSBP4				ASXL1				SUCNR1		IRF9		ATP5C1
BCS1L			C12orf10		F2				CYP7B1		IPO13		HAPLN1				ASXL2				TCN1		ITGA10		ATP5F1
BDH1			C12orf51		FABP3				DAZAP2		IQCH		HERC5				ATAD2B				TM4SF4		ITIH2		ATP6V0A1
BDNF			C12orf68		FAIM3				DCTN4		KCNQ1OT1		HES2				ATF2				TMEM105		ITIH5		ATP8A2
BET1			C14orf2		FAM101A				DDA1		KDM1B		HEY1				ATF7IP				TMEM232		JAG2		ATP8B1
BIN3			C14orf37		FAM110D				DDX25		KIAA0513		HIC1				ATG12				TMEM40		KCNJ15		ATP8B2
BIRC5			C14orf79		FAM13A				DEGS2		KIAA0895L		HIST1H2AA				ATG16L2				TNC		KIAA1683		ATRNL1
BLM			C15orf48		FAM198B				DENND5B		KIAA1377		HIST1H2BA				ATG2B				TPP1		KLRD1		ATXN1
BLMH			C15orf56		FAM26D				DENND5B-AS1		KIAA1804		HIST2H2BA				ATG3				TRIM16		KLRK1		ATXN2
BLOC1S1			C16orf45		FAM26E				DHX29		KIF21A		HIST2H2BF				ATL2				TRIM22		KRT27		ATXN8OS
BLOC1S1-RDH5			C16orf48		FAM5C				DIEXF		KIF26B		HIST2H3D				ATL3				TRMT12		KRT34		AURKC
BLOC1S2			C16orf5		FAM65C				DISP1		KREMEN1		HIVEP3				ATM				TSPAN19		KRT38		AUTS2
BMS1			C16orf52		FBXL22				DKK3		L2HGDH		HMGCLL1				ATOX1				TSPAN8		KRT78		AVP
BOLA1			C16orf70		FCER1G				DLL3		LACC1		HMGCR				ATP1A1				VCAM1		KRT8P41		B3GAT1
BPTF			C16orf73		FGD3				DMAP1		LBX2		HNF1B				ATP1B1				WBP5		KRTAP2-4		B3GNT3
BRCA1			C16orf74		FGF1				DNAH8		LBX2-AS1		HOXC8				ATP1B3				WDR49		KRTAP3-2		BAALC
BRCA2			C16orf86		FGF16				DNAJA2		LCMT1		HS3ST1				ATP2A2				ZEB2		KRTAP4-12		BAG3
BRI3BP			C16orf92		FLJ33534				DNAJC30		LGALSL		HS6ST3				ATP5D				ZNF226		L1CAM		BAHD1
BRMS1			C17orf107		FLJ36777				DOC2A		LMNA		HSD17B7				ATP5E				ZNF323		LAMP2		BAI1
BRMS1L			C17orf108		FLJ39080				DOC2B		LOC100130275		HTRA1				ATP5J				ZNF385D		LAMTOR3		BAIAP2
BRSK2			C17orf109		FLJ41941				DOK7		LOC100130476		ICA1				ATP5L				ZNF572		LARS2-AS1		BARHL2
BSCL2			C17orf28		FMO4				DPH5		LOC100271836		ID4				ATP6V0A2				ZNF587B		LCN10		BARX1
BSDC1			C17orf51		FMO5				DPM3		LOC100288069		IFITM1				ATP6V1A				ZNF716		LCN8		BASP1P1
BSN			C17orf67		FOCAD				DSCAM		LOC100302640		IFITM3				ATP6V1D				ZSWIM1		LDB3		BAZ2B
BSN-AS2			C17orf75		FPR1				DSCR6		LOC100505666		IGDCC4				ATP8A1						LDLRAD1		BBS10
BTBD8			C18orf63		FRK				DUSP26		LOC100506368		IGFBP5				ATPAF2						LGALS17A		BBS12
BTG2			C19orf29-AS1		FRRS1				DYNC1I2		LOC220729		IL12A				ATR						LGALS2		BBX
BTRC			C19orf52		FSTL5				EAF1		LOC254100		IL15				ATRX						LGI4		BCCIP
C10orf131			C19orf66		FTCD				EBNA1BP2		LOC283922		IL15RA				ATXN2L						LINC00161		BCL2L10
C10orf35			C19orf76		FUT1				ECD		LOC344595		IL17RD				ATXN7L3B						LINC00184		BCORP1
C10orf95			C19orf77		FYB				EDA		LOC387723		ILDR2				AUP1						LINC00222		BEND2
C11orf20			C1orf101		GABRR2				EFS		LOC440434		INPP4B				AURKA						LINC00242		BEND5
C11orf35			C1orf177		GAL3ST4				EI24		LOC440925		INPP5A				AURKB						LINC00319		BEX4
C11orf80			C1orf200		GBP2				EIF3G		LOC441242		ISYNA1				AVPI1						LINC00446		BHMT2
C11orf84			C1orf229		GDPD4				ELMO1		LOC643542		ITGBL1				AZI2						LINC00474		BIRC8
C12orf43			C1orf65		GFAP				ELMOD3		LOC645249		ITPK1				AZIN1						LINC00478		BIVM
C12orf44			C1orf86		GGT1				EMID1		LOC645513		ITPR1				B2M						LINC00511		BMP2
C12orf49			C1orf88		GHDC				EMID2		LOC728323		IZUMO4				B3GALNT2						LINC00520		BMP4
C12orf5			C1QTNF1		GIMAP2				EMILIN2		LOC80054		JAK1				B3GALT4						LINC00523		BMP7
C12orf66			C20orf4		GIMD1				ENO2		LONRF1		JAZF1				B3GNT5						LINC00563		BMS1P2
C14orf101			C20orf85		GLT8D2				ENTPD2		LRIG1		JAZF1-AS1				B4GALT1						LIX1		BMS1P6
C14orf102			C21orf119		GM2A				ENTPD8		LRRC16A		JDP2				B4GALT2						LOC100129427		BNC2
C14orf126			C21orf33		GNRH2				EPHB6		LRRC20		JUP				B4GALT5						LOC100131096		BNIP3
C14orf178			C21orf56		GP1BA				EPHX2		LRRC24		KAT6B				B4GALT6						LOC100131289		BOLA2
C14orf45			C21orf59		GPATCH4				ERCC2		LRRC37A3		KCNK15				BACH1						LOC100132987		BOLA2B
C14orf80			C22orf23		GPR1				ERP44		LRRC45		KCNN1				BAG2						LOC100133286		BOLL
C15orf29			C22orf32		GPR115				ETHE1		LRRC49		KCNQ4				BAG5						LOC100188947		BRCC3
C15orf37			C2CD2		GPR162				EVC		LRRC56		KIAA0247				BAG6						LOC100289019		BRDT
C15orf38			C2orf55		GPR173				EVC2		LYN		KIAA1147				BAMBI						LOC100289211		BRI3
C15orf38-AP3S2			C2orf68		GPR183				EXOC7		MAL2		KIAA1199				BAP1						LOC100505841		BRWD3
C15orf40			C2orf73		GPR20				EXOSC4		MANEA		KIAA1383				BARD1						LOC100506548		BST1
C15orf44			C2orf88		GPR85				EXTL3		MAP3K13		KIAA1462				BASP1						LOC115110		BTBD11
C16orf13			C3orf14		GPSM1				FABP5		MAPKAPK3		KIF5A				BAZ1A						LOC149086		BTBD17
C16orf46			C3orf15		GRIPAP1				FAM110C		MARCH3		KLHDC1				BAZ1B						LOC284454		BTBD18
C16orf55			C3orf17		GRN				FAM118B		MARK1		KLHDC9				BAZ2A						LOC284688		BTBD19
C16orf58			C3orf33		GSDMC				FAM123B		MARS2		KRBOX1				BBC3						LOC285205		BTF3
C16orf59			C3orf55		GSTK1				FAM131B		MDFI		LCA5				BBIP1						LOC285375		BTN1A1
C16orf62			C3orf70		GUCA2A				FAM149B1		MDK		LCK				BCAR3						LOC285627		BVES
C16orf71			C3orf80		HAS1				FAM150A		MESDC2		LCN12				BCL10						LOC340357		BVES-AS1
C16orf88			C4orf32		HDX				FAM176B		METTL2A		LEF1				BCL11A						LOC401164		BZW2
C16orf93			C4orf48		HEPACAM				FAM184B		METTL2B		LHFP				BCL2L1						LOC550643		C10orf116
C16orf95			C5orf55		HFE				FAM189B		MEX3A		LIFR				BCL2L11						LOC646471		C10orf25
C17orf101			C6orf170		HHATL				FAM32A		MFAP3L		LIN7A				BCL6						LOC653486		C10orf53
C17orf105			C6orf225		HKDC1				FAM57A		MFHAS1		LINC00265				BCL6B						LOC728228		C10orf82
C17orf62			C6orf57		HMGB3P1				FAM57B		MGC12916		LIPG				BCL9L						LOC731424		C11orf36
C17orf90			C7orf10		HMGCL				FAM65B		MICALL2		LITAF				BCLAF1						LPAR5		C11orf71
C18orf32			C7orf31		HMGN5				FAM83H		MIOS		LOC100128511				BCOR						LPAR6		C11orf87
C19orf12			C7orf43		HMSD				FARSA		MIR1915		LOC100128750				BCR						LRMP		C11orf91
C19orf25			C7orf60		HOXB6				FASTKD5		MIR2277		LOC100130093				BEND6						LRRC4C		C11orf95
C19orf44			C7orf63		HRC				FBXO41		MIR3197		LOC100133091				BET1L						MANSC4		C12orf39
C19orf47			C8orf42		HSD3B7				FCF1		MIR3615		LOC100134868				BHLHE40						MAPK10		C12orf42
C19orf48			C8orf73		HSPC072				FEZ2		MIR449C		LOC100144602				BHLHE41						MED6		C12orf53
C19orf57			C9orf106		HTR2A				FGD1		MIR4683		LOC100286793				BICD1						METTL11B		C12orf56
C19orf60			C9orf139		IDO1				FGF13		MIR4795		LOC100287765				BICD2						METTL7B		C12orf75
C19orf70			C9orf171		IFI27				FGF14		MITF		LOC100505687				BIRC2						MFAP4		C14orf118
C19orf73			C9orf50		IFI6				FHAD1		MKL1		LOC100505715				BIRC3						MFNG		C14orf132
C1orf106			C9orf66		IGSF10				FHL3		MKNK1		LOC100506930				BIRC6						MGC15885		C14orf133
C1orf115			CA12		IL12RB1				FKBP6		MMP15		LOC149773				BLCAP						MGC32805		C14orf162
C1orf123			CA2		IL17RE				FLJ22184		MNX1		LOC219731				BLVRA						MIA		C14orf23
C1orf126			CA5B		IL1A				FLJ42875		MOCOS		LOC284648				BLVRB						MIA-RAB4B		C14orf38
C1orf135			CABP1		IL2				FOPNL		MPZL1		LOC285074				BMP2K						MIOX		C15orf26
C1orf151-NBL1			CABP7		IL20RB				FRMPD4		MRPL45		LOC339529				BMP6						MIR107		C15orf60
C1orf159			CACFD1		IL22RA1				FSTL1		MRPL45P2		LOC386758				BMPR1A						MIR1178		C16orf11
C1orf174			CACNA1F		IL32				FSTL4		MRPS18A		LOC387647				BMPR2						MIR1203		C16orf7
C1orf212			CACNA1S		IL7R				FUBP3		MRPS33		LOC553103				BNIP2						MIR1279		C16orf72
C1orf216			CACNA2D1		INE2				FUT2		MSI2		LOC595101				BNIP3L						MIR1322		C16orf90
C1orf233			CACNB2		INPP5J				FXC1		MSTO1		LOC642236				BOD1						MIR143		C17orf102
C1orf51			CACNB4		ISG20				GAB2		MTR		LOC642846				BOP1						MIR199B		C17orf104
C1orf53			CACNG6		ITGAE				GADD45GIP1		MXI1		LOC643923				BORA						MIR205		C17orf59
C1orf74			CACNG8		ITGB1BP2				GAL		MYH10		LOC644990				BRAF						MIR206		C17orf64
C1QL1			CADM2		ITGB7				GAL3ST3		MYL6B		LOC728875				BRAP						MIR2116		C17orf82
C1QTNF9B-AS1			CAMK2G		ITIH4				GBX1		MYO1E		LRRC8C				BRD2						MIR22		C17orf98
C20orf144			CAMK2N1		IZUMO1				GBX2		N6AMT1		LRRK2				BRE						MIR2278		C18orf34
C20orf26			CAMKK2		KBTBD10				GDNF		NDFIP2		LRRN1				BRE-AS1						MIR23A		C18orf42
C20orf96			CAMSAP3		KCTD14				GFRA3		NDFIP2-AS1		LYL1				BRIP1						MIR24-2		C1orf114
C21orf2			CAMTA2		KCTD19				GIPC1		NEDD4		MAMDC2				BRIX1						MIR27A		C1orf146
C21orf67			CAPN10		KIAA0494-AS1				GIT2		NEDD4L		MAP2K4				BROX						MIR296		C1orf201
C22orf25			CAPN5		KMO				GJB6		NFATC4		MARC2				BRP44						MIR298		C1orf52
C22orf28			CAPS		KRT16				GLIPR1L2		NOD1		MB21D2				BRP44L						MIR3064		C1orf87
C22orf39			CARD10		KRT32				GLMN		NOTCH2NL		MC3R				BRPF3						MIR3065		C1orf94
C2orf18			CARKD		KRT33B				GNA14		NTPCR		MCOLN2				BTBD1						MIR3125		C1QL2
C2orf29			CARNS1		KRT79				GNAT1		NUDT22		MDGA1				BTBD10						MIR3148		C1QL3
C2orf42			CASC1		KRTAP16-1				GNL3L		OAT		METRNL				BTBD3						MIR3154		C1QTNF9
C2orf43			CASD1		KRTAP2-1				GNS		OCLN		MGC21881				BTBD7						MIR3158-1		C20orf166
C2orf76			CAT		KRTAP4-6				GOLGA7B		OSBPL6		MIPOL1				BTF3L4						MIR3158-2		C20orf166-AS1
C2orf77			CBR1		KRTAP4-7				GOSR1		OSBPL9		MIR148A				BTG1						MIR3200		C20orf194
C3orf25			CBX2		LARP1				GP1BB		P4HA2		MIR1909				BTG3						MIR324		C20orf195
C3orf26			CBY3		LAT2				GPC4		PAQR8		MIR2110				BUB1B						MIR338		C21orf128
C3orf37			CCDC102A		LCTL				GPNMB		PCDH7		MIR26B				BUB3						MIR3607		C22orf26
C3orf52			CCDC106		LINC00114				GPR158		PCDH9		MIR345				BUD13						MIR3658		C22orf45
C3orf67			CCDC110		LINC00173				GPR158-AS1		PCGF5		MIR34B				BUD31						MIR365A		C2CD4D
C4orf22			CCDC112		LINC00210				GPR45		PCSK4		MIR34C				BYSL						MIR3691		C2orf27B
C4orf27			CCDC113		LINC00239				GRAMD2		PCYT2		MIR3650				BZW1						MIR3692		C2orf40
C4orf37			CCDC136		LINC00290				GRIN3B		PDE3B		MIR3665				C10orf47						MIR371A		C2orf47
C4orf52			CCDC169		LINC00309				GRM2		PDXDC1		MIR4787				C10orf88						MIR371B		C2orf65
C5orf34			CCDC169-SOHLH2		LINC00327				GRTP1		PDXK		MIR564				C11orf10						MIR372		C2orf81
C6orf108			CCDC19		LINC00346				GTF2F1		PER2		MIR618				C11orf24						MIR3925		C3orf18
C6orf147			CCDC22		LINC00499				GTF2H5		PER3		MKX				C11orf30						MIR3936		C3orf19
C6orf162			CCDC3		LINC00525				GUCY1A2		PEX10		MMP11				C11orf48						MIR4263		C3orf24
C6orf165			CCDC38		LINC00547				GUCY2D		PEX26		MMP16				C11orf54						MIR4287		C3orf62
C7orf13			CCDC42		LINC00578				GYG2		PFDN4		MOB3A				C11orf67						MIR4301		C3orf77
C7orf23			CCDC43		LINC00607				GYLTL1B		PFKFB3		MPP1				C11orf68						MIR4316		C4orf3
C7orf26			CCDC71		LIPJ				GZF1		PGRMC1		MRC2				C11orf82						MIR4437		C5orf15
C7orf41			CCDC8		LMO3				H19		PHGDH		MRPS15				C11orf83						MIR4458		C5orf25
C7orf50			CCDC85A		LMO7				H1FNT		PIGS		MRS2				C12orf23						MIR4462		C5orf28
C7orf57			CCDC87		LMOD1				HAL		PIK3R1		MSL3P1				C12orf26						MIR4503		C5orf38
C7orf59			CCDC93		LOC100128076				HAND1		PITPNM1		MSRB2				C12orf29						MIR4514		C5orf42
C7orf73			CCDC94		LOC100128675				HBQ1		PLEKHA1		MSRB3				C12orf35						MIR4531		C5orf47
C8G			CCNA1		LOC100129269				HBZ		PLEKHG3		MST4				C12orf52						MIR4663		C5orf49
C9orf114			CCNDBP1		LOC100129316				HCCS		PLSCR1		MTERFD3				C12orf60						MIR4672		C5orf52
C9orf116			CCNI2		LOC100130581				HCN4		PP7080		MTM1				C12orf61						MIR4686		C5orf58
C9orf142			CCS		LOC100130705				HELT		PPARGC1B		MYO6				C12orf65						MIR4706		C6orf106
C9orf16			CCT6B		LOC100131257				HMG20B		PPP1R14B		NAT16				C14orf1						MIR4708		C6orf201
C9orf64			CD14		LOC100131347				HMX3		PPP1R2		NBEA				C14orf119						MIR4713		C6orf223
C9orf69			CD160		LOC100131626				HOOK2		PPP5C		NBL1				C14orf135						MIR4723		C6orf25
C9orf72			CD38		LOC100132707				HOXB4		PREP		NCAM2				C14orf149						MIR4748		C8orf34
C9orf9			CD40		LOC100133445				HPCAL4		PRKAR1B		NDFIP1				C14orf166						MIR4790		C8orf44
C9orf91			CD81		LOC100270804				HSD17B14		PRKCD		NEBL				C14orf28						MIR5003		C8orf44-SGK3
CA13			CD8A		LOC100287879				HTR1B		PRTFDC1		NFIC				C14orf43						MIR5047		C8orf56
CABIN1			CDC42BPG		LOC100289473				HTRA4		PTPN1		NFKB2				C15orf39						MIR5094		C8orf59
CABLES1			CDC42EP5		LOC100505576				HUNK		PVR		NGFR				C15orf61						MIR5191		C9orf129
CABLES2			CDH3		LOC100505989				IDH3G		PVRL1		NIM1				C16orf53						MIR542		C9orf170
CACNB3			CDK20		LOC100506035				IFITM10		PYGO1		NIN				C16orf87						MIR548AV		C9orf174
CACTIN			CDK5RAP1		LOC100506334				IGF2-AS		QDPR		NINJ1				C16orf91						MIR548F2		C9orf24
CAD			CDK7		LOC100506474				IGSF11		RAB11FIP1		NLRX1				C17orf100						MIR549		C9orf53
CALR3			CDKL2		LOC100506795				IHH		RAB27B		NMI				C17orf39						MIR5581		C9orf85
CAMK1			CELF2		LOC100506801				IKZF5		RABL2B		NOTCH2				C17orf48						MIR5582		CA10
CAMK2N2			CEP104		LOC100506895				IL1RAPL2		RALGAPA2		NPEPPS				C17orf49						MIR569		CA4
CAMKK1			CEP70		LOC100507140				INO80B		RASEF		NRGN				C17orf65						MIR604		CA8
CAMTA1			CEP85L		LOC100507173				INO80B-WBP1		RASIP1		NRP2				C17orf76-AS1						MIR614		CA9
CAPS2			CERCAM		LOC100507254				INSC		REEP6		NTNG2				C17orf81						MIR641		CAB39
CAPZA2			CERKL		LOC100507300				INVS		RERE		NTSR1				C17orf96						MIR644A		CACNA1A
CARS2			CERS1		LOC100507346				IQSEC2		RGS3		OLFML2A				C17orf97						MIR645		CACNA1B
CASP2			CERS4		LOC100652730				IQUB		RHBDF1		OPTN				C18orf25						MIR657		CACNA1C
CASP6			CES2		LOC100652768				IREB2		RHOB		OSR1				C18orf54						MIR7-3		CACNA1C-AS1
CASP7			CES4A		LOC100862671				IRF3		RHPN1		P2RY2				C19orf26						MIR7-3HG		CACNA1E
CASP8AP2			CFD		LOC149837				ISLR2		RHPN1-AS1		P2RY6				C19orf42						MIR759		CACNA1H
CASP9			CGB7		LOC150197				ITCH		RIMKLB		PAG1				C19orf43						MIR761		CACNA2D3
CATSPER2P1			CGNL1		LOC154092				ITGA7		RNF130		PALM2-AKAP2				C19orf54						MIR769		CACNB1
CATSPERG			CHCHD10		LOC254896				JMJD6		RNF165		PAPLN				C1GALT1						MIR940		CACNG1
CBFA2T2			CHCHD5		LOC283070				KALRN		RPL23AP82		PARM1				C1orf109						MIR942		CACNG2
CBR3			CHIC1		LOC284009				KANK4		RPL39L		PCCA				C1orf112						MIRLET7A3		CACNG3
CBR3-AS1			CHMP6		LOC284260				KCNB1		RRN3		PCDH10				C1orf122						MMP10		CADM3
CBX5			CHRD		LOC284632				KCND2		RRN3P3		PCDHB13				C1orf133						MMP3		CADPS
CBX7			CHRDL1		LOC284751				KCND3		RRP7B		PCGF1				C1orf198						MORN3		CALB2
CBY1			CHRNB1		LOC284757				KCNIP4		RSPH3		PCNX				C1orf21						MRO		CALCA
CC2D1A			CHST10		LOC284837				KCNJ10		RSRC1		PCSK9				C1orf213						MSMP		CALCB
CCDC101			CHST14		LOC284865				KCNJ12		RUNX2		PCTP				C1orf220						MTRNR2L3		CALHM1
CCDC102B			CHST2		LOC285758				KCNJ3		SAPCD2		PDE10A				C1orf27						MURC		CALHM2
CCDC104			CHTF18		LOC339505				KCNK12		SBF2		PDE1C				C1orf43						MVP		CALML3
CCDC117			CHURC1		LOC339803				KCNK6		SCARNA17		PDE5A				C1orf50						MXRA8		CALML5
CCDC124			CHURC1-FNTB		LOC344887				KCNQ1		SCLT1		PDGFB				C2						MYBPH		CALN1
CCDC127			CIAPIN1		LOC401109				KCNT1		SDC2		PDGFD				C20orf111						MYBPHL		CALY
CCDC13			CIB2		LOC653653				KCTD11		SDHAP1		PDLIM1				C20orf132						MYO3B		CAMKV
CCDC134			CLCN4		LOC728175				KDELR1		SEC1P		PDLIM4				C20orf20						MYOM3		CAPN1
CCDC137			CLCN5		LOC728819				KHDRBS2		SEPT7L		PDPR				C20orf24						N4BP2L2		CAPZB
CCDC150			CLDN3		LOC729420				KIAA0317		SEPT7P2		PDXDC2P				C20orf3						NAALADL2-AS3		CARM1
CCDC157			CLIC6		LOC730668				KIAA1045		SEPT8		PELI2				C20orf72						NLRC5		CARTPT
CCDC159			CLIP2		LOC91450				KIAA1257		SFMBT1		PET112				C20orf94						NOL6		CASC2
CCDC167			CLN3		LPAR4				KIAA1737		SIX2		PFDN5				C21orf49						NRAS		CASK
CCDC171			CLPSL2		LRRC15				KIAA1875		SKAP2		PGGT1B				C21orf58						NTF4		CASR
CCDC23			CLTCL1		LRRC23				KIAA2013		SLC12A6		PGM5P2				C21orf91						NUDT13		CATSPER2
CCDC24			CLUAP1		LRRC36				KIAA2026		SLC1A4		PHC1				C22orf13						NUP210L		CAV2
CCDC28A			CLYBL		LRRC66				KIF12		SLC25A36		PHF11				C22orf24						OR10W1		CBLC
CCDC34			CMAHP		LXN				KIRREL2		SLC2A13		PID1				C22orf29						OR2M5		CBLN1
CCDC40			CMAS		LY96				KL		SLC35E2B		PILRB				C2CD2L						OR6F1		CBLN2
CCDC56			CMTM2		LYZ				KLRG2		SLC39A1		PION				C2CD3						OSTBETA		CBLN4
CCDC77			CMTM3		MAGEH1				KREMEN2		SLC44A1		PLCB3				C2orf28						P2RX1		CBS
CCDC78			CNIH2		MAMDC4				KSR2		SLC7A5P2		PLD5				C3orf23						P2RX7		CBWD1
CCDC83			CNKSR2		MAP1LC3C				LAMA5		SLC9A3R1		PLXDC1				C3orf58						PADI6		CBWD2
CCDC90B			CNNM3		MAP2K6				LDHAL6A		SLC9A8		PLXND1				C3orf75						PBXIP1		CBWD3
CCM2			CNR1		MB				LEPREL2		SLMO1		PMS2P1				C4orf34						PCDHB1		CBWD5
CCNE1			CNTD2		MBOAT4				LGALS8-AS1		SMAD1		POLR2J4				C4orf36						PECAM1		CBWD6
CCNF			CNTN1		MCMDC2				LGI2		SMAP1		POM121C				C5orf22						PLA2G12B		CCDC103
CCNJ			COBLL1		MEOX1				LGI3		SMG1		POMZP3				C5orf24						PLA2G2E		CCDC105
CCNO			COG3		MEPE				LHFPL5		SMG1P1		PPP4R4				C5orf30						PLA2G4D		CCDC108
CCNYL1			COG6		MGC3771				LHX5		SNHG11		PREX1				C5orf43						PLA2G4F		CCDC144A
CCPG1			COG7		MGP				LIG4		SNORA39		PRKG1				C5orf44						PLAT		CCDC144C
CCT6P1			COL16A1		MGST2				LIMCH1		SNX18		PROKR1				C5orf56						PLEKHA4		CCDC144NL
CCT6P3			COL18A1		MIR101-1				LIN28A		SNX2		PROX1				C5orf65						PLEKHB1		CCDC154
CD320			COL24A1		MIR1182				LIN37		SNX27		PRR5L				C6orf1						PNOC		CCDC155
CD83			COL2A1		MIR1245A				LIN7C		SNX30		PRRX1				C6orf120						POMGNT1		CCDC164
CD99L2			COL4A3		MIR1245B				LINC00324		SOCS7		PRSS12				C6orf130						PPP1R14D		CCDC166
CDADC1			COL4A4		MIR142				LINC00338		SP4		PRTG				C6orf136						PPY		CCDC17
CDAN1			COL6A2		MIR143HG				LINC00340		SP5		PSMB6				C6orf141						PRKAG3		CCDC170
CDC14B			COL9A3		MIR1470				LINC00398		SQRDL		PSTPIP2				C6orf228						PROC		CCDC36
CDC16			COMMD6		MIR147B				LINC00461		SRD5A3		PTGER4P2				C6orf47						PROL1		CCDC37
CDC25C			COMMD8		MIR155				LINGO1		SSR4P1		PTK7				C6orf48						PRRC2B		CCDC58
CDCA7			COPG1		MIR190A				LINGO3		SSSCA1		PWWP2B				C6orf52						PRSS16		CCDC60
CDIPT			COPS7B		MIR196A2				LMX1B		SSX2IP		QPCT				C6orf62						PRSS2		CCDC66
CDK10			COPZ2		MIR200A				LOC100128071		ST3GAL2		R3HDM4				C6orf70						PRSS3P2		CCDC67
CDK4			COQ3		MIR26A1				LOC100128338		STAT5B		RAB33A				C7orf25						PRTN3		CCDC69
CDK5R1			COQ9		MIR3129				LOC100128531		STK38L		RAB37				C8orf37						PSG4		CCDC74B
CDK5R2			COX16		MIR3134				LOC100129175		STRA13		RASD2				C8orf40						PSMB11		CCDC79
CDK5RAP2			COX6B2		MIR3198-2				LOC100268168		SUN2		RASSF4				C8orf58						PSTPIP1		CCDC81
CDK5RAP3			CPNE3		MIR320C1				LOC100272217		SUV420H1		RASSF6				C9orf156						PTPN22		CCDC86
CDK8			CPQ		MIR3609				LOC100288524		SVIL		RBPMS				C9orf163						PTPRC		CCDC97
CDR2L			CPT1C		MIR3660				LOC100505738		SWAP70		RCAN2				C9orf3						RAB17		CCER1
CECR5			CR2		MIR3668				LOC100505815		SYNE2		RCN3				C9orf37						RAB19		CCKBR
CECR5-AS1			CRABP2		MIR3671				LOC100505876		TBC1D14		RCOR2				C9orf40						RAB25		CCNG1
CELSR1			CRH		MIR3714				LOC100507564		TBC1D20		RHOD				C9orf41						RABGGTB		CCNJL
CELSR2			CRISPLD1		MIR3926-1				LOC148824		TFEB		RILPL1				C9orf89						RAC2		CCNY
CELSR3			CRTC3		MIR3926-2				LOC149134		TGFBI		RNF208				CAB39L						RAD54L2		CCR10
CEMP1			CRYL1		MIR3935				LOC152217		THAP10		RPL23AP53				CACUL1						RAET1E		CCZ1B
CENPA			CSGALNACT1		MIR3973				LOC255167		THNSL1		RRAS2				CACYBP						RASAL3		CD164L2
CENPBD1			CSNK2A2		MIR4253				LOC283731		THYN1		SAMD12				CADPS2						RLN3		CD1D
CENPF			CSPG5		MIR4257				LOC339807		TIAM1		SAMD12-AS1				CAGE1						RNF183		CD200
CENPJ			CSTF2		MIR4276				LOC400558		TMC6		SAMD5				CALM1						RNF224		CD248
CENPT			CTHRC1		MIR4295				LOC401463		TMCC2		SCN9A				CALM2						RNU86		CD276
CENPV			CTNNBL1		MIR4439				LOC401588		TMEM159		SCUBE3				CALM3						RPLP0P2		CD34
CENPW			CTPS2		MIR4443				LOC401980		TMEM170B		SDHAP2				CALR						RPS6KA2-IT1		CD44
CEP112			CTSH		MIR4451				LOC442497		TMEM38B		SERINC2				CAMK2D						RPS7P5		CD7
CEP152			CTSO		MIR4468				LOC643650		TMEM45A		SERPINE2				CAMSAP2						RTP3		CD70
CEP41			CUL2		MIR4472-2				LOC645206		TMEM63A		SESTD1				CAND1						RXFP4		CD72
CEP68			CWC25		MIR450A1				LOC729506		TNFAIP3		SGMS2				CANT1						SAA3P		CD8B
CERS5			CWF19L1		MIR450A2				LOC731223		TNFAIP8		SH3PXD2B				CANX						SAMD9L		CD9
CFDP1			CXCL16		MIR450B				LOXL1		TNIK		SIX3				CAP1						SCARA5		CD99
CHAC1			CXorf40A		MIR4536-1				LOXL1-AS1		TNRC6A		SLAIN1				CAPG						SCARNA12		CDC123
CHAF1B			CXorf40B		MIR455				LPPR1		TNS3		SLC12A5				CAPN2						SCARNA20		CDC14C
CHCHD3			CXorf57		MIR4633				LPPR4		TOM1L1		SLC22A18AS				CAPN7						SCGB1C1		CDC20
CHCHD6			CYB561		MIR4677				LRIG2		TP53INP1		SLC22A3				CAPNS1						SCRN3		CDC34
CHEK2			CYB561D1		MIR4692				LRRC14B		TP53INP2		SLC22A5				CAPRIN1						SEMA3A		CDC42BPB
CHFR			CYB5R4		MIR4700				LRRC32		TPI1		SLC25A29				CAPRIN2						SEMA3B		CDC42EP2
CHID1			CYBA		MIR4711				LRRC4		TPMT		SLC29A2				CAPZA1						SEMA3G		CDC42EP3
CHKB			CYBRD1		MIR4715				LSM1		TRABD2A		SLC35E2				CARS						SEMA4G		CDC42SE1
CHKB-CPT1B			CYFIP2		MIR4724				LTB4R2		TRADD		SLC43A2				CASC4						SERPINA5		CDC42SE2
CHMP1A			CYGB		MIR4756				LTK		TRIM32		SLC44A3				CASP3						SERPINB7		CDCP1
CHMP3			CYP11A1		MIR4777				MAD1L1		TRMT11		SMARCA1				CATSPERD						SERPINF1		CDH11
CHN1			CYP1A1		MIR4796				MAF		TRPT1		SMOX				CAV1						SFTA1P		CDH13
CHPF			CYP26A1		MIR4799				MAGOH		TSEN54		SNTA1				CBFA2T3						SGK2		CDH15
CHPF2			CYP26B1		MIR5092				MALL		TSKU		SNTB1				CBL						SIN3B		CDH2
CHRNA5			CYP27A1		MIR5093				MAN2B1		TSPAN13		SOX2				CBLB						SLC14A2		CDH23
CHST12			CYP27B1		MIR5187				MAOB		TTC17		SPATA4				CBLL1						SLC2A9		CDH4
CISD3			CYP2J2		MIR5193				MAP3K7		TTC39C		SPNS2				CBLN3						SLC34A3		CDH7
CIZ1			CYP2S1		MIR5587				MAP7D3		TTF1		SRC				CBR4						SLC35B1		CDH8
CKB			CYS1		MIR5689				MAPK11		TTLL7		SSPN				CBX3						SLC39A12		CDHR1
CLCC1			D2HGDH		MIR5692C2				MAPK8IP1		TXNDC15		SSTR2				CBX3P2						SLC3A1		CDHR5
CLCN7			DAAM2		MIR605				MAPK8IP2		UBXN7		ST6GALNAC3				CBX4						SLC41A2		CDK12
CLDN23			DACH1		MIR623				MARCH1		UGT8		ST8SIA1				CBX6						SLC4A9		CDK17
CLN6			DACT1		MIR642A				MARVELD3		USP51		STAC				CCBL1						SLC52A1		CDKL3
CLN8			DACT2		MIR648				MCF2L		VAMP1		STARD8				CCBL2						SLC5A11		CDKN2B
CLP1			DAPK1		MIR9-2				MCF2L-AS1		VANGL1		STEAP1				CCDC107						SLC6A13		CDO1
CLPB			DBF4B		MMP19				MDH2		VGF		STX7				CCDC109B						SLC7A8		CDX1
CLPP			DBNL		MNAT1				MED1		VLDLR		SUSD5				CCDC111						SLFN12		CDX2
CLPTM1L			DCDC2		MPZL3				MED15		VSIG10		SYBU				CCDC114						SLURP1		CDX4
CMPK2			DCLK1		MR1				MED28		WDR55		SYCP2				CCDC12						SMCR5		CECR7
CMTM4			DCP1B		MSLN				MED8		WDR70		SYNM				CCDC126						SNAR-G1		CELF4
CNEP1R1			DCTN1		MT1B				MEF2BNB		WDR75		SYT12				CCDC146						SNORA11B		CEND1
CNO			DCUN1D1		MTRF1				MEF2BNB-MEF2B		WNT7B		TACC2				CCDC148						SNORA27		CENPE
CNPY2			DDIT4L		MUC2				MEIG1		WWC1		TBC1D9B				CCDC15						SNORA37		CENPVP1
CNTD1			DEPDC7		MUC4				METTL10		XPR1		TCF21				CCDC18						SNORA53		CENPVP2
COL14A1			DFFB		MX2				METTL23		XYLB		TCF4				CCDC41						SNORA67		CEP164
COMMD10			DGCR5		MYBPC3				METTL6		YIF1B		TDRD6				CCDC47						SNORA72		CERS2
COMMD2			DGKE		MYL1				MFSD7		ZAK		TET1				CCDC50						SNORA74A		CERS3
COMT			DGKQ		MYL2				MIR106A		ZBED3		TGFBRAP1				CCDC53						SNORD10		CES1
COPG2			DHRS4		MYL5				MIR1224		ZBED3-AS1		THOC3				CCDC57						SNORD102		CES1P1
COPS7A			DHRS4-AS1		MYO7A				MIR124-3		ZBTB20		THRA				CCDC59						SNORD103A		CETN1
COQ10A			DHRS4L1		MYPN				MIR1249		ZBTB24		THRB				CCDC71L						SNORD103B		CETN4P
COQ6			DHRS7		MYSM1				MIR1307		ZC2HC1C		TIGD2				CCDC82						SNORD11		CFL1P1
COQ7			DHX37		MZB1				MIR18B		ZCCHC2		TIMM23				CCDC84						SNORD111B		CFL2
CORO1A			DIP2B		NALCN-AS1				MIR19B2		ZDHHC18		TMC8				CCDC85B						SNORD123		CGREF1
CORO2B			DIP2C		NAP1L5				MIR203		ZFPM1		TMEM136				CCDC85C						SNORD124		CGRRF1
CORO7			DIRAS1		NAT1				MIR20B		ZNF414		TMEM163				CCDC88A						SNORD126		CHAD
CORO7-PAM16			DIRAS3		NCKAP5				MIR3131		ZNF417		TMEM30B				CCDC88C						SNORD127		CHCHD1
COX17			DISP2		NCRUPAR				MIR3150B		ZNF518A		TMEM42				CCDC90A						SNORD18C		CHCHD7
COX5B			DLEC1		NDUFS5				MIR3184		ZNF521		TMEM72-AS1				CCDC92						SNORD45A		CHD1
COX6A1			DLG5		NEU2				MIR33B		ZW10		TMEM74				CCDC96						SNORD45B		CHD5
COX8A			DLK2		NFE2				MIR3545				TMOD1				CCDC99						SNORD45C		CHGA
CPNE2			DLL1		NHSL1				MIR3648				TMTC2				CCHCR1						SNORD70		CHL1
CPNE7			DLX3		NLRP3				MIR3677				TNFRSF11B				CCNA2						SNORD72		CHMP2A
CPPED1			DLX4		NME5				MIR3687				TNFRSF18				CCNB1						SNORD83A		CHODL
CPSF1			DNAAF3		NOP10				MIR375				TNK2				CCND3						SNORD83B		CHORDC1
CPSF3L			DNAH10		NPSR1-AS1				MIR423				TOB2P1				CCNE2						SNORD85		CHP1
CPSF4			DNAH7		NR5A2				MIR4254				TP53TG1				CCNG2						SNORD96B		CHP2
CPT2			DNAJC15		NRAP				MIR4497				TRAM1L1				CCNH						SOGA3		CHRDL2
CRAT			DNAJC17		NRG4				MIR4634				TRIL				CCNI						SPATC1		CHRFAM7A
CRCP			DNAJC28		NUBPL				MIR4664				TRIM68				CCNK						SPNS3		CHRM2
CREG1			DNAL4		NUDT12				MIR4665				TRPC6				CCNL1						SPP2		CHRNA3
CRELD2			DNPEP		NYX				MIR4740				TTC28				CCNT2						SPTSSA		CHRNA4
CREM			DOC2GP		OLFML3				MIR4783				TTC9				CCRN4L						SRPX2		CHRNA7
CRLF3			DOCK10		OPN5				MIR5091				TUBB2A				CCSAP						ST6GALNAC1		CHRNB4
CRTC2			DOCK11		OR2AK2				MIR572				UBE2E1				CCT5						ST7-AS2		CHRND
CRY2			DOCK2		OR2V2				MIR675				UBE2E2				CCT7						STAT6		CHST1
CSRNP2			DOCK6		OR52N2				MIXL1				UNC13A				CCT8						STRA6		CHST13
CSTB			DOK6		OR5E1P				MLX				UNC5C				CD109						SULT1C2P1		CHST15
CTDP1			DPCD		OR5H14				MOAP1				URI1				CD151						SUOX		CHST3
CTDSP2			DPP4		OR9Q1				MOB2				USP44				CD164						SVOP		CHST8
CTNS			DPY19L2P3		OSBPL7				MOGAT1				USP46				CD274						SYNPO		CHST9-AS1
CTSA			DPYSL3		OSGIN1				MPP2				VIPR1				CD2AP						TAAR1		CHSY3
CTSF			DSC3		OSTalpha				MRI1				VOPP1				CD3EAP						TBC1D10C		CIDEA
CTSL1			DSG2		P2RX3				MRM1				VSTM2L				CD46						TCN2		CIDEB
CTSL2			DSTYK		P2RY13				MRPL43				WASH2P				CD47						TDO2		CKM
CTU1			DTD1		PACRG-AS1				MRPL44				WNK3				CD55						TEX19		CKMT1A
CTU2			DTX4		PADI3				MRPL52				WNT5A				CD58						TFAMP1		CKMT1B
CUEDC2			DUOX1		PARP10				MRPL54				ZDHHC9				CD59						TFPI		CLCN3
CWC22			DUOXA1		PCBP4				MSI1				ZEB2-AS1				CD63						THBS2		CLDN10
CXCR4			DUS1L		PCDH12				MT1L				ZFPM2				CD82						TJAP1		CLDN11
CXorf41			DUS3L		PCDHGC5				MTX3				ZMYM4				CD99P1						TLN2		CLDN18
CXorf58			DUSP15		PDGFRB				MUL1				ZNF132				CDC14A						TMEM244		CLDN19
CYB5B			DUSP5P		PDZD9				MYCN				ZNF467				CDC25A						TMEM95		CLDN4
CYB5R3			DUSP8		PDZK1				MYCNOS				ZNF542				CDC25B						TMPRSS11BNL		CLEC2L
CYCS			DYNC1I1		PDZK1IP1				MYL9				ZNF577				CDC27						TMPRSS7		CLEC4G
CYFIP1			DYNLRB2		PDZK1IP1-AS1				MYNN				ZNF582				CDC37						TNRC6C		CLEC4GP1
CYP46A1			DYSF		PEX19				MYO18A				ZNF595				CDC40						TREML4		CLIP3
CYSTM1			DYX1C1-CCPG1		PKDCC				MYO5B				ZNF596				CDC42BPA						TRIM34		CLIP4
DAPK2			DZIP1		PLA2G1B				NANS				ZNF618				CDC42EP1						TRIM54		CLK2P
DBI			EBF3		PLA2G4C				NAT10				ZNF658				CDC5L						TRIM69		CLSTN1
DBIL5P			EBF4		PLCD4				NCBP2				ZNF665				CDC7						TSPAN18		CLSTN2
DBR1			ECEL1P2		PLCH1				NCLN				ZNF691				CDC73						TTC1		CLVS2
DCAF11			ECHDC3		PPBPP2				NDRG2				ZNF704				CDCA2						TUSC5		CMTM7
DCAF15			EDC3		PPP1R1C				NDRG4				ZNF709				CDCA3						TXLNB		CNGA3
DCDC1			EDF1		PRICKLE2				NDUFA12				ZNF717				CDCA4						UGT2B4		CNGA4
DCPS			EFEMP1		PRLR				NDUFB7				ZNF718				CDCA7L						UMODL1		CNIH3
DCTN2			EFEMP2		PRND				NECAB1				ZNF790-AS1				CDCA8						UPK2		CNN3
DCTPP1			EFHA1		PROCR				NECAB2				ZNRF3				CDK1						UQCC		CNNM1
DCXR			EFHA2		PRPH2				NFRKB				ZSWIM5				CDK13						USF1		CNPY1
DDHD2			EFHD1		PRX				NHLH2				ZXDA				CDK16						VPS25		CNRIP1
DDOST			EFNA3		PSPN				NKAIN1				ZXDB				CDK19						VPS72		CNTFR
DDRGK1			EFNB3		PTPRH				NKAIN3								CDK5						VSIG1		CNTN4
DDX18			EGFL7		PYROXD2				NKD1								CDK6						VSIG2		CNTNAP1
DDX19A			EGR2		R3HDM2				NKRF								CDKL1						VWA5A		CNTNAP3
DDX19B			EGR4		RAB3GAP1				NKX1-2								CDKN1A						VWC2L		CNTNAP3B
DDX28			EHD2		RANBP3L				NKX2-8								CDKN1B						WISP1		CNTNAP5
DDX41			EIF2C4		RAPGEF1				NKX6-3								CDKN2A						WTAPP1		CNTROB
DDX50			EIF2D		RARRES3				NLGN2								CDKN2AIP						XAF1		COL11A2
DDX51			EIF4E3		RASGRP3				NMB								CDKN2B-AS1						XIRP1		COL13A1
DDX52			ELANE		RBP5				NOP2								CDKN2C						ZBP1		COL15A1
DECR2			ELP3		RDH5				NOSIP								CDKN2D						ZBTB6		COL23A1
DEF8			EMB		REEP2				NPAS1								CDKN3						ZFYVE26		COL25A1
DEM1			EMC10		REN				NPAS4								CDNF						ZG16		COL5A1
DENND4A			EML1		RGAG1				NPB								CDR2						ZMAT2		COL5A3
DEPDC5			EMX1		RGS14				NPM2								CDT1						ZNF493		COL6A1
DEPTOR			EN2		RHBDL2				NPPA-AS1								CEBPB						ZNF683		COL6A5
DERA			ENDOG		RNASEL				NPPC								CEBPG						ZNF826P		COL7A1
DERL3			ENOX1		RND1				NPR2								CELF1						ZNF91		COL9A1
DFFA			ENPP4		RNF216-IT1				NPTX2								CENPB						ZSWIM3		COL9A2
DGAT1			ENTPD3		RPA3				NPW								CENPC1						ZUFSP		COLEC11
DGAT2			EOMES		RPL19P12				NRCAM								CENPI								COMMD7
DGCR14			EPB41L1		RPL32P3				NRTN								CENPK								COMP
DGCR2			EPCAM		RRAGB				NSMAF								CENPL								COPA
DGCR6			EPDR1		RS1				NSRP1								CENPN								COPB2
DGCR6L			EPHA6		RSPH4A				NT5C								CENPO								COPS2
DGKZ			EPHB3		RTP4				NTSR2								CENPP								CORO6
DHDDS			EPHX4		RXFP2				NUB1								CEP120								COX11
DHDH			EPN2		S100P				NYAP1								CEP135								COX4I2
DHODH			EPS8L1		SCG2				NYNRIN								CEP170								COX6A2
DHRS12			EPSTI1		SCML4				OCA2								CEP19								COX7A1
DHRS13			ERBB3		SCN4A				OCIAD2								CEP192								COX7A2L
DHRS7B			ERBB4		SCNN1D				ODZ4								CEP250								COX8C
DHX40			ERC2		SELENBP1				OGDHL								CEP290								CPA1
DHX57			ERLIN2		SELL				OLFM2								CEP350								CPEB1
DIS3L2			ERO1LB		SEMA3E				OLIG1								CEP44								CPT1A
DIXDC1			ERVMER34-1		SEMA4D				OOEP								CEP55								CPT1B
DKKL1			ESPN		SEPN1				OPHN1								CEP57								CPXM1
DLAT			ESR1		SERPINA3				OPRK1								CEP57L1								CPXM2
DLG3			ESYT3		SH2D1B				ORAOV1								CEP63								CR1
DMC1			ETNK2		SH2D6				OVOL1								CEP72								CR1L
DMWD			EXD2		SH3BGRL				OXT								CEP76								CRABP1
DNA2			EXOC3		SHROOM3				PACSIN1								CEP78								CRAMP1L
DNAAF1			EXOC6B		SIRT4				PAK3								CEPT1								CRCT1
DNAH14			EXT2		SIT1				PANX2								CETN3								CREBBP
DNAH6			FA2H		SLAMF7				PAPL								CFLAR								CRHBP
DNAI1			FAM103A1		SLC16A4				PCDH17								CHAF1A								CRHR1
DNAJB2			FAM108A1		SLC23A1				PCDH8								CHCHD4								CRHR2
DNAJC11			FAM109A		SLC23A2				PCDHAC1								CHD3								CRIP3
DNAJC16			FAM109B		SLC28A2				PCDHB5								CHD4								CRMP1
DNAJC22			FAM110B		SLC2A12				PCDHB6								CHD7								CRTAC1
DNAJC24			FAM114A2		SLC30A8				PCOLCE								CHEK1								CRYAA
DNAJC6			FAM116B		SLC38A4				PCP4L1								CHIC2								CRYGD
DNAL1			FAM118A		SLC7A11-AS1				PCSK1								CHKA								CRYGN
DNASE1L1			FAM124A		SLC9A9				PCSK1N								CHPT1								CSDAP1
DNASE2			FAM125B		SLC9C2				PDCD11								CHST11								CSF1
DNLZ			FAM127A		SMIM2-IT1				PDE9A								CHTF8								CSMD1
DNM1			FAM134B		SMPDL3B				PDHB								CHTOP								CSMD2
DNM1P35			FAM149A		SMUG1				PDLIM2								CIAO1								CSNK1A1P1
DNMT3A			FAM150B		SNAR-E				PGBD5								CIITA								CSNK1G2-AS1
DOCK8			FAM156A		SNORA14A				PGPEP1								CIRBP								CST6
DOHH			FAM167A		SNORA7B				PIH1D2								CIRBP-AS1								CT47A1
DOK1			FAM167B		SORBS2				PIP5K1B								CIRH1A								CT47A10
DOLPP1			FAM169A		SOST				PIP5K1P1								CISD1								CT47A11
DPF1			FAM171B		SP110				PKNOX2								CISD2								CT47A12
DPF2			FAM174B		SP140L				PLA2G7								CKAP2								CT47A2
DPH1			FAM175B		SPARC				PLAC9								CKAP2L								CT47A3
DPM2			FAM176A		SPATA25				PLCB1								CKAP4								CT47A4
DPP3			FAM189A2		SPATA6L				PLEKHD1								CKLF								CT47A5
DPP7			FAM190A		SPINK4				PLEKHG1								CKLF-CMTM1								CT47A6
DPY30			FAM196A		SPOCD1				PLXNA4								CKS1B								CT47A7
DRAM1			FAM198A		SPTBN2				PMF1								CKS2								CT47A8
DRG1			FAM19A2		SPTBN5				PMF1-BGLAP								CLASP1								CT47A9
DRG2			FAM200A		SRD5A3-AS1				PMPCA								CLCF1								CT47B1
DSCC1			FAM204A		SRGAP3				PMS2								CLCN2								CT62
DSE			FAM211A		STAB1				PNPLA2								CLCN6								CTBP2
DTNB			FAM211B		STAP2				PNPLA5								CLDN6								CTBS
DTNBP1			FAM212A		STARD13				POLG2								CLDN7								CTCFL
DTX3L			FAM220A		STAT4				POLR3E								CLDND1								CTGF
DUS2L			FAM221B		STK31				POMT1								CLEC11A								CTIF
DUSP18			FAM222B		STX1B				POU2F3								CLGN								CTNNA1
DUSP2			FAM225A		SULT1B1				PPM1F								CLIC4								CTNNA2
DUSP23			FAM225B		SULT1C2				PPM1M								CLIP1								CTNND2
DUSP3			FAM26F		SULT6B1				PPP1CA								CLK1								CTR9
DYM			FAM3A		SYNJ2BP				PPP1R14C								CLK4								CTSB
DYNLL2			FAM45A		SYNJ2BP-COX16				PPP1R15A								CLTA								CTTNBP2NL
DYNLT3			FAM45B		SYNJ2-IT1				PPP1R36								CLTB								CUL1
DYRK1B			FAM47E-STBD1		SYNPO2				PPP1R3B								CLTC								CUL5
DZANK1			FAM50A		SYT1				PPP2R2C								CMC2								CUX2
DZIP1L			FAM50B		SYTL3				PPP4C								CNBP								CWH43
E2F5			FAM53A		TAGLN				PPYR1								CNIH								CXCL1
E4F1			FAM59B		TAGLN3				PRDM12								CNKSR3								CXCL12
EAF2			FAM65A		TAPBPL				PRDM16								CNNM2								CXCL3
EBP			FAM69A		TAS2R38				PREPL								CNNM4								CXCL5
EBPL			FAM71E1		TCAP				PRIC285								CNOT2								CXCL6
ECE1			FAM78A		TCEAL8				PRKACB								CNOT4								CXCR7
ECE2			FAM78B		THPO				PRKCZ								CNOT6								CXorf38
ECHDC2			FAM89A		THSD7A				PROSAPIP1								CNOT6L								CXorf49
ECHS1			FAM96B		TLR1				PRR18								CNOT7								CXorf49B
ECI1			FAM98B		TLR3				PRR5								CNPPD1								CYB5R1
EDC4			FANCF		TMEM100				PRR5-ARHGAP8								CNST								CYB5R2
EEF1DP3			FANK1		TMEM106A-AS1				PRRG2								CNTLN								CYP24A1
EEF2K			FAXC		TMEM140				PRRT4								CNTNAP2								CYP2A13
EEFSEC			FBLN2		TMEM150B				PSMD6								COA1								CYP2A6
EEPD1			FBLN5		TMEM173				PTER								COG1								CYP2D6
EFCAB4B			FBLN7		TMEM184A				PTGDS								COG4								CYP2D7P1
EFCAB6			FBP1		TMEM239				PTGFRN								COIL								CYP2E1
EFNA1			FBXL15		TMEM27				PTPRT								COL12A1								CYP2W1
EFTUD1			FBXL2		TMEM8C				PUS3								COL4A1								CYP4F22
EGR1			FBXL4		TMIGD1				PWP1								COL4A2								CYP4X1
EHBP1			FBXO10		TMPRSS11D				RAB4B								COL4A3BP								CYTH1
EHHADH			FBXO2		TNFRSF14				RAB4B-EGLN2								COL6A4P1								CYTL1
EID1			FBXO27		TNFSF13B				RAB6B								COMMD3								CYYR1
EID2			FBXO44		TNIP3				RABEP1								COMMD3-BMI1								D4S234E
EID2B			FBXO6		TNNC2				RARS								COPS5								DAB1
EIF2B3			FCGRT		TNNT1				RASGEF1C								COPS6								DAB2
EIF2C1			FCHSD1		TOMM40L				RASGRF1								COQ2								DACH2
EIF3K			FDX1L		TP63				RASL10A								CORO1C								DANCR
EIF4E2			FECH		TRAF3IP2				RBM3								COTL1								DAP
EIF4EBP2			FEM1A		TRIM21				RBP1								COX10								DAZ1
ELAC1			FERMT1		TRIM5				RCBTB1								COX10-AS1								DAZ2
ELL3			FERMT3		TRIM61				REEP5								COX18								DAZ3
ELMOD2			FES		TRPM3				RETSAT								COX20								DAZ4
ELOVL7			FGF11		TRPV1				RFX6								CPB2-AS1								DAZL
EMBP1			FGF14-IT1		TRPV3				RFXANK								CPD								DBC1
EMC9			FGF20		TSPAN10				RGS7BP								CPEB2								DBX1
EME1			FGF9		TSPAN16				RHBDL3								CPEB4								DBX2
EMP2			FGFR2		TSPAN31				RILPL2								CPNE8								DCAF10
ENDOV			FGFR3		TSR2				RIPK3								CPOX								DCAF12L1
ENHO			FGFR4		TTC36				RNF10								CPSF3								DCAF12L2
ENO4			FGR		TTC5				RNF223								CPSF6								DCAF4L1
ENOSF1			FHIT		TTN-AS1				RNF7								CRB1								DCAF4L2
ENOX2			FHL1		TUBB1				ROBO2								CREB1								DCAF8
ENTPD3-AS1			FIS1		TXN2				ROBO3								CREB3								DCC
ENTPD5			FITM2		TXNRD3NB				RP9								CREB3L2								DCHS1
ENTPD6			FKBP11		UBA7				RPAP2								CREBZF								DCHS2
EP400			FKBP8		UBR1				RPF1								CRIM1								DCTD
EP400NL			FKBP9		UBXN8				RPL29								CRIPT								DDAH1
EPB41			FKRP		UGT2B7				RPL30								CRKL								DDAH2
EPB41L5			FKTN		UPRT				RPL32								CRLS1								DDHD1
ERAL1			FLJ26850		UQCRC2				RPP14								CRNDE								DDI1
ERBB2			FLJ30403		USHBP1				RPP38								CRY1								DDN
ERCC3			FN3K		VNN1				RPS15								CRYZL1								DDT
ERCC6L			FONG		VNN2				RPS26								CSDA								DDTL
ERGIC1			FOXD3		WBP1L				RPS27								CSE1L								DDX10
ERI1			FOXP1		WDR63				RPS27L								CSGALNACT2								DDX31
ERI3			FOXP2		WIZ				RPTOR								CSNK1A1								DDX3Y
ERICH1			FRMD3		WWP2				RPUSD4								CSNK1E								DDX4
ERMAP			FRY		YPEL4				RRP15								CSNK1G2								DDX43
ERMP1			FSCN2		ZBTB38				RRP36								CSNK1G3								DDX60L
ESPL1			FUK		ZC3H12D				RSPO3								CSNK2B								DEDD2
ESR2			FUT7		ZCCHC5				RTCA								CSPP1								DENND1B
ETV2			FXN		ZG16B				RTF1								CSRNP1								DES
EVI5L			FYCO1		ZNF155				RTN4RL1								CSRP1								DFNA5
EXOC6			GAB3		ZNF205				RUNDC3A								CSTF1								DGKA
EXOG			GABARAPL2		ZNF223				RUNX1T1								CSTF3								DGKG
EXOSC10			GABRB1		ZNF253				RUNX3								CTAGE5								DGKI
EXOSC6			GAD1		ZNF254				S1PR3								CTBP1								DGKK
EZH1			GALNT14		ZNF273				SCARNA16								CTBP1-AS1								DHRSX
F11R			GALNTL1		ZNF32-AS2				SCNN1G								CTC1								DHX16
FAAH			GALR2		ZNF350				SCRT1								CTCF								DIO3
FADS3			GALT		ZNF366				SDC3								CTDNEP1								DIRAS2
FAHD2A			GBAS		ZNF431				SDCCAG3								CTDSP1								DIRC3
FAIM			GBGT1		ZNF474				SDE2								CTDSPL								DKFZP434L187
FAM104B			GCA		ZNF486				SDHD								CTDSPL2								DKFZp686K1684
FAM105A			GCOM1		ZNF506				SEC14L4								CTH								DKK2
FAM111B			GDF1		ZNF550				SEC61G								CTNNAL1								DLEU7
FAM115A			GDF11		ZNF585A				SEL1L3								CTNNB1								DLGAP1
FAM117B			GDF7		ZNF626				SENP7								CTNNBIP1								DLK1
FAM122A			GDI1		ZNF649				SERAC1								CTPS1								DLX5
FAM122C			GDPD1		ZNF737				SERINC4								CTSC								DLX6
FAM125A			GEMIN7		ZNF738				SEZ6								CTTN								DMD
FAM127B			GFI1		ZNF772				SF3B14								CUL3								DMGDH
FAM131C			GJA3		ZNF85				SFXN4								CUL4A								DMRT1
FAM133B			GJB3		ZNF90				SGCZ								CUL4B								DMRT3
FAM133DP			GJD3		ZSCAN21				SH2D5								CUTA								DMRTA1
FAM136A			GKAP1		ZSCAN23				SH3BP1								CUX1								DMRTA2
FAM151B			GLB1L						SH3RF3								CWC15								DMRTB1
FAM154B			GLDN						SH3RF3-AS1								CWC27								DMRTC2
FAM160A2			GLI1						SHCBP1L								CXCL2								DNAH9
FAM160B2			GLIPR2						SHE								CXorf69								DNAI2
FAM161B			GLRB						SHH								CYBASC3								DNAJB14
FAM165B			GLUD1P3						SIRPA								CYLD								DNAJB3
FAM168B			GLUD2						SKIV2L2								CYP2R1								DNAJB6
FAM171A2			GLYCTK						SLC10A4								CYP4V2								DNALI1
FAM172A			GMIP						SLC16A5								CYR61								DNASE1L2
FAM173A			GMNC						SLC1A2								CYTH3								DND1
FAM188B			GNAO1						SLC25A30								DAAM1								DNM1P41
FAM193B			GNG10						SLC25A42								DAD1								DNM1P46
FAM194A			GNG7						SLC25A46								DAGLB								DOK2
FAM195A			GOLGA2						SLC26A2								DAK								DOK5
FAM195B			GOLGA3						SLC26A4								DALRD3								DPAGT1
FAM207A			GORASP1						SLC26A4-AS1								DARS								DPEP3
FAM20B			GOSR2						SLC27A1								DARS2								DPF3
FAM212B			GPAM						SLC46A2								DAXX								DPP10
FAM213B			GPATCH3						SLC6A18								DAZAP1								DPP6
FAM219A			GPER						SLC6A4								DBF4								DPPA5
FAM219B			GPKOW						SLC7A10								DCAF12								DPY19L2
FAM221A			GPM6A						SLC7A5								DCAF13								DPY19L2P1
FAM227A			GPM6B						SLC9A2								DCAF16								DPY19L2P4
FAM228B			GPN2						SLCO2A1								DCAF17								DPYS
FAM40A			GPR150						SLIRP								DCAF4								DPYSL4
FAM43A			GPR153						SMAD3								DCAF5								DRD1
FAM47E			GPR155						SMARCE1								DCAF6								DRD4
FAM48A			GPR160						SMPD3								DCAF7								DRD5
FAM58A			GPR64						SMU1								DCBLD1								DSCAML1
FAM64A			GPRASP2						SNF8								DCBLD2								DTX1
FAM73B			GPS1						SNORA10								DCK								DTX2
FAM81A			GPX7						SNORA14B								DCLRE1A								DUOX2
FAM82A1			GRB14						SNORA7A								DCLRE1B								DUOXA2
FAM82A2			GRINA						SNORD59A								DCLRE1C								DUSP11
FAM82B			GRM4						SNORD59B								DCP2								DUSP16
FAM98C			GRM8						SNPH								DCUN1D2								DUSP21
FAN1			GSDMD						SNX6								DCUN1D3								DUSP4
FARP2			GSN						SOBP								DCUN1D4								DUSP9
FASTKD2			GSPT2						SOHLH1								DCUN1D5								DUX2
FBF1			GSTM2						SOX15								DDB1								DUX4
FBRSL1			GSTM3						SOX3								DDI2								DUX4L2
FBXL13			GSTM4						SPATA2								DDIT3								DUX4L3
FBXO15			GSTP1						SPINK2								DDIT4								DUX4L4
FBXO17			GSX2						SPON2								DDR1								DUX4L5
FBXO21			GTF2A2						SPRED3								DDX17								DUX4L6
FBXO22			GTF3C3						SRA1								DDX24								DUX4L7
FBXO42			GUCY1A3						SRMS								DDX26B								DVL1
FBXO46			GUCY1B3						SRR								DDX39B								DYDC1
FBXW5			HAAO						SSR4								DDX3X								DYDC2
FBXW7			HAPLN3						STARD3								DDX42								DYNC1H1
FBXW8			HAS3						STMN3								DDX54								DYNC1LI2
FDXR			HAUS7						STXBP5L								DDX58								DYNLRB1
FGF22			HCRT						STYXL1								DDX6								DYRK2
FGFRL1			HCRTR1						SUPT5H								DEAF1								EBF1
FICD			HCST						SUPV3L1								DEDD								ECEL1
FKBP10			HDAC9						SV2B								DEK								ECT2L
FKBP1B			HDDC2						SVOPL								DENND3								EDARADD
FKBP4			HDHD3						SYNGR3								DEPDC1								EDIL3
FLJ21408			HEATR3						SYT2								DEPDC1B								EDN3
FLJ27352			HECW2						SZT2								DEPDC4								EDNRB
FLJ30679			HERC6						TADA3								DERL1								EFCAB1
FLJ42289			HES7						TAF2								DESI1								EFCAB10
FLJ46906			HEXA						TBC1D22A								DESI2								EFCAB4A
FLOT2			HEXA-AS1						TBPL2								DGUOK								EFHC2
FLVCR2			HEY2						TBRG1								DHCR24								EFHD2
FLYWCH1			HEYL						TCIRG1								DHFR								EFNA2
FLYWCH2			HIST1H2BE						TDRD10								DHFRL1								EFR3A
FN3KRP			HIST2H2AA3						TECPR2								DHRS1								EFTUD2
FNDC8			HIST2H2AA4						TEKT2								DHX15								EGFEM1P
FNTB			HIST2H2BC						TEN1								DHX30								EGFL6
FOXD2			HLX						TEN1-CDK3								DHX9								EGFLAM
FOXJ1			HMCN1						THAP3								DIAPH2								EID3
FOXN4			HMOX1						THOC7								DIAPH3								EIF1AY
FOXRED2			HOMER2						TIMM13								DICER1-AS1								EIF2C3
FPGT			HOMER3						TIMM8B								DIP2A								EIF3C
FPGT-TNNI3K			HOPX						TIMMDC1								DIS3								EIF3CL
FREM2			HOTTIP						TIPRL								DIS3L								EIF3H
FRG1			HOXA10						TJP3								DKFZP434I0714								EIF3I
FRG1B			HOXA10-HOXA9						TLCD2								DKFZP564C196								EIF4E1B
FSD1L			HOXA13						TLE2								DKFZP686I15217								EIF4G3
FTO			HOXB5						TLL1								DKK1								EIF5A
FTSJ2			HOXB-AS5						TMEM132D								DLC1								EIF5A2
FTSJD1			HOXD4						TMEM145								DLEU1								ELAVL4
FUCA2			HOXD8						TMEM167B								DLEU2								ELK1
FYN			HPGD						TMEM178A								DLG1								ELK2AP
FZD3			HPSE						TMEM181								DLG1-AS1								ELK3
GAA			HRASLS						TMEM183A								DLG2								ELL2
GABRE			HRH1						TMEM183B								DLGAP4								ELMO3
GALK1			HRK						TMEM229A								DLGAP5								ELOVL1
GALK2			HS6ST1						TMEM249								DLST								ELOVL2
GALNS			HSD11B2						TMEM41A								DMRT2								ELOVL2-AS1
GALNT11			HSD17B1						TMEM50A								DMTF1								ELOVL4
GALNT9			HSD17B10						TMEM82								DMXL1								ELTD1
GAMT			HSPA12A						TMIE								DMXL2								EMILIN3
GAN			HTRA3						TMPRSS2								DNAAF2								EMX2
GAPVD1			HVCN1						TNFRSF13C								DNAJA1								EMX2OS
GAS6			HYDIN						TOMM20								DNAJB1								EN1
GATAD1			IDH3B						TOR1AIP2								DNAJB9								ENG
GATAD2A			IDS						TOR4A								DNAJC1								ENPEP
GCC1			IFNAR2						TOX2								DNAJC10								ENPP1
GCDH			IFNGR1						TP53I11								DNAJC13								EPB41L3
GCFC2			IFRD1						TPGS1								DNAJC14								EPB41L4A
GCHFR			IFT172						TPM2								DNAJC21								EPB49
GCLC			IFT43						TPPP3								DNAJC25								EPG5
GCNT1			IFT52						TRABD2B								DNAJC25-GNG10								EPHA10
GCSH			IGBP1						TRIM3								DNAJC27								EPHA2
GDAP1			IGDCC3						TRIM71								DNAJC27-AS1								EPHA7
GDF9			IGF2						TRMT10C								DNAJC3								EPHA8
GDPD5			IGFBP6						TRPM5								DNAJC4								EPHB1
GEMIN2			IGFBPL1						TRPV4								DNAJC5								EPHX3
GEMIN4			IGSF8						TRUB1								DNAJC9								EPO
GEMIN5			IGSF9						TSLP								DNAJC9-AS1								EPPK1
GFM1			IGSF9B						TSPAN33								DNM1L								EPS15L1
GFOD2			IL10RB						TSSC4								DNTTIP2								EPS8L2
GGA1			IL12B						TSSK3								DOCK4								ERAS
GGA2			IL12RB2						TTC39A								DOCK5								ERC1
GGA3			IL17D						TUBA8								DOCK7								ERCC8
GGTA1P			IL1RL2						UBAP1								DOCK9								ERF
GINS2			IL27RA						UBE2A								DOM3Z								ERG
GINS3			IL28RA						UBE4A								DONSON								ERN1
GK			ILVBL						UBL4A								DOPEY1								ERN2
GK5			INADL						UBL5								DOT1L								ESRRG
GLB1			INGX						UBOX5								DPH3								ESX1
GLB1L2			INPP4A						UBXN1								DPM1								ETV6
GLCE			INPP5E						UCP1								DPY19L1								EVX1
GLE1			IP6K2						UHMK1								DPY19L3								EVX2
GLI4			IPO4						UNC5A								DPYD								EXD1
GLO1			IQGAP2						UPK1A-AS1								DPYSL2								EXOC3L2
GLRA3			IRAK2						UPK3A								DR1								EXOC3L4
GLS2			IRAK3						UQCR11								DRAM2								EXOSC7
GLTPD1			IRF5						URGCP-MRPS24								DRAP1								EYA2
GLTPD2			IRF6						URM1								DRD2								F2RL3
GMPPA			ISG15						USMG5								DROSHA								F3
GNA11			ISM1						USP21								DSCR3								F7
GNAI1			ISM2						UTP3								DSP								F8
GNAL			ITFG3						VAT1								DSTN								F8A1
GNAZ			ITGA9						VAT1L								DTL								F8A2
GNB5			ITGB3						VPS53								DUSP1								F8A3
GNE			ITPA						VSX1								DUSP10								FADS2
GNG3			IVD						VWA2								DUSP14								FADS6
GNMT			JAK3						WBSCR22								DUSP22								FAHD2B
GNPDA2			JAKMIP1						WDR26								DUSP28								FAHD2CP
GNPTAB			JMJD7						WDR5B								DUSP5								FAIM2
GNPTG			JMJD7-PLA2G4B						WDR65								DUSP6								FAM108B1
GOLGA8B			JMJD8						WDR66								DUSP7								FAM108C1
GOLGB1			JPH1						WNT10A								DVL2								FAM115C
GOT2			JRK						WNT10B								DVL3								FAM123A
GPATCH1			KAL1						WNT4								DYNC1LI1								FAM123C
GPC1			KANK3						YIPF4								DYNLL1								FAM126A
GPR124			KAT8						ZAR1L								DYNLT1								FAM131A
GPR180			KATNB1						ZBTB7C								DYRK3								FAM132A
GPR19			KAZN						ZC3H7B								DZIP3								FAM133A
GPR3			KBTBD11						ZCCHC12								E2F1								FAM135A
GPR37			KBTBD5						ZDHHC15								E2F3								FAM135B
GPR63			KCNE1						ZDHHC22								E2F7								FAM13B
GPRC5B			KCNE3						ZFP42								E2F8								FAM153C
GPRIN1			KCNG3						ZKSCAN5								EBAG9								FAM155A
GPT2			KCNH3						ZMIZ2								EBF2								FAM155B
GRAMD1C			KCNH4						ZMPSTE24								ECHDC1								FAM159A
GRHL1			KCNH8						ZMYM1								ECI2								FAM159B
GRK4			KCNIP2						ZNF121								ECT2								FAM162A
GRWD1			KCNIP3						ZNF197								EDEM1								FAM162B
GSR			KCNJ5						ZNF20								EDEM2								FAM163A
GSTO2			KCNK2						ZNF215								EDEM3								FAM163B
GTDC2			KCNK4						ZNF217								EEA1								FAM170B
GTF2IRD1P1			KCNK9						ZNF23								EED								FAM174A
GTF3C1			KCNMB3						ZNF24								EEF1A1								FAM178B
GTF3C5			KCNN2						ZNF267								EEF1B2								FAM181B
GTF3C6			KCNQ3						ZNF319								EEF1E1								FAM183A
GTPBP10			KCNS3						ZNF330								EEF1E1-MUTED								FAM189A1
GTPBP5			KCNT2						ZNF394								EEF1G								FAM18A
GTPBP8			KCTD17						ZNF432								EEF2								FAM18B1
GUK1			KCTD18						ZNF460								EFCAB11								FAM18B2
GUSBP11			KDELR3						ZNF490								EFCAB2								FAM18B2-CDRT4
GUSBP5			KDR						ZNF516								EFCAB5								FAM190B
GXYLT1			KIAA0141						ZNF563								EFHC1								FAM197Y2P
GYG1			KIAA0195						ZNF564								EFNA5								FAM197Y5
HACE1			KIAA0284						ZNF569								EFNB2								FAM19A3
HAGHL			KIAA0355						ZNF570								EGFR								FAM19A4
HARBI1			KIAA0564						ZNF586								EHD1								FAM19A5
HAUS1			KIAA0664L3						ZNF592								EHD4								FAM203A
HAUS4			KIAA0930						ZNF655								EHMT1								FAM214A
HAUS5			KIAA1191						ZNF673								EHMT2								FAM214B
HAUS6			KIAA1217						ZNF674								EIF1AX								FAM217A
HAX1			KIAA1244						ZNF700								EIF2A								FAM218A
HBS1L			KIAA1324						ZNF714								EIF2AK2								FAM224A
HCG11			KIAA1430						ZNF788								EIF2AK3								FAM224B
HCN2			KIAA1467						ZNF79								EIF2AK4								FAM228A
HDAC10			KIAA1522						ZNF790								EIF2B2								FAM3B
HDAC11			KIAA1549						ZNF791								EIF2B4								FAM43B
HDAC5			KIAA1614						ZNF792								EIF2B5								FAM46D
HDAC6			KIAA1919						ZNF8								EIF2C2								FAM47A
HDDC3			KIAA2022														EIF2S1								FAM47B
HDHD2			KIDINS220														EIF2S2								FAM47C
HDLBP			KIF17														EIF3A								FAM48B1
HEATR1			KIF3A														EIF3B								FAM48B2
HEBP2			KIF3B														EIF3E								FAM54A
HECA			KIF3C														EIF3F								FAM5B
HERC1			KIF6														EIF3M								FAM66A
HERC3			KIF7														EIF4A1								FAM66C
HES6			KIT														EIF4A2								FAM66D
HEXB			KLC3														EIF4A3								FAM66E
HEXDC			KLF15														EIF4B								FAM69B
HFM1			KLF8														EIF4E								FAM69C
HHAT			KLHDC10														EIF4EBP3								FAM70A
HHEX			KLHDC8B														EIF4G1								FAM71E2
HIBCH			KLHL10														EIF4G2								FAM72A
HIGD2B			KLHL13														EIF4H								FAM72B
HILPDA			KLHL17														EIF5								FAM83C
HINT3			KLHL25														EIF5B								FAM83E
HIP1			KLHL36														ELAVL2								FAM83F
HIPK2			KLHL8														ELAVL3								FAM86B1
HIRIP3			KNDC1														ELF2								FAM86B2
HIST1H2BI			KPNA5														ELF4								FAM91A2
HIST1H4E			KRBA1														ELK4								FAM92A1
HLCS			L3MBTL4														ELL								FAM9A
HMGN3			LACE1														ELOVL5								FARP1
HMGXB4			LACTB														ELOVL6								FAT4
HMHA1			LAMA4														ELP2								FBLL1
HNRNPA1L2			LAMP3														EMC2								FBXL14
HOMEZ			LANCL3														EML2								FBXL16
HOOK1			LAPTM4B														EML4								FBXL21
HOXB-AS3			LARS2														ENAH								FBXL7
HOXC5			LDHD														ENC1								FBXO28
HOXD12			LDOC1														ENO1								FBXO32
HPD			LDOC1L														ENO1-AS1								FBXO39
HPRT1			LEFTY1														ENO3								FBXW11
HPS4			LEO1														ENOPH1								FBXW4P1
HPS6			LEPROTL1														ENSA								FERD3L
HS1BP3			LGALS8														ENY2								FERMT2
HSBP1			LGR5														EP300								FEV
HSCB			LGR6														EPB41L2								FEZ1
HSD11B1L			LHB														EPC1								FEZF2
HSD17B4			LHFPL4														EPM2A								FFAR1
HSDL1			LHPP														EPM2AIP1								FGF12
HSF2BP			LHX1														EPRS								FGF19
HSPA2			LHX4														EPS8								FGF2
HSPA6			LHX6														EPT1								FGF3
HSPB1			LHX9														ERAP1								FGF4
HSPB9			LIMD2														ERBB2IP								FGF5
HSPBP1			LIME1														ERCC1								FGF6
HTATIP2			LIMS2														ERCC6L2								FGF8
HUS1			LIN7B														ERH								FGFBP3
HYAL3			LINC00086														ERLEC1								FIBCD1
IARS2			LINC00087														ERLIN1								FIGLA
IBA57			LINC00092														ERO1L								FITM1
ICA1L			LINC00094														ERP29								FJX1
ICMT			LINC00466														ERRFI1								FLI1
ICT1			LINC00473														ESCO1								FLI1-AS1
ID3			LINC00475														ESF1								FLJ11235
IDH2			LINC00482														ESRRA								FLJ12334
IDH3A			LINC00493														ESYT1								FLJ13197
IDNK			LINC00602														ESYT2								FLJ16779
IER3IP1			LINC00612														ETAA1								FLJ23152
IFI30			LIPA														ETF1								FLJ31485
IFNAR1			LMAN2L														ETFA								FLJ35390
IFRD2			LMF1														ETNK1								FLJ38109
IFT27			LMO2														ETS1								FLJ39653
IFT81			LMTK3														ETS2								FLJ41350
IFT88			LOC100128292														ETV1								FLJ43390
IGF2R			LOC100128398														ETV3								FLJ46257
IGSF3			LOC100128881														ETV4								FLJ90757
IKBKG			LOC100130451														ETV5								FLNA
IKZF3			LOC100130950														EWSR1								FLNB
IL17RA			LOC100131434														EXD3								FLNC
IL20RA			LOC100132215														EXO1								FLRT2
IL4I1			LOC100133985														EXOC5								FLT1
IL6R			LOC100190938														EXOC8								FLT3
ILKAP			LOC100272228														EXOSC1								FLT4
IMMP2L			LOC100288432														EXOSC8								FMN2
IMPA1			LOC100288974														EXOSC9								FMNL1
IMPACT			LOC100289495														EXT1								FMR1NB
IMPDH1			LOC100379224														EXTL2								FN1
INCA1			LOC100499194														EYA3								FNBP1
ING5			LOC100499227														EZH2								FNBP1L
INHA			LOC100499466														EZR								FNDC1
INIP			LOC100505865														F2RL1								FOLH1
INO80			LOC100506844														FADD								FOXA2
INO80E			LOC100506874														FADS1								FOXB2
INPP1			LOC100506994														FAF1								FOXD4
INSM2			LOC100507240														FAF2								FOXD4L1
INSR			LOC145216														FAM100A								FOXD4L2
INTS1			LOC149950														FAM100B								FOXD4L3
INTS2			LOC219347														FAM102A								FOXD4L4
INTS5			LOC283481														FAM102B								FOXD4L5
INTS8			LOC283856														FAM105B								FOXD4L6
IP6K1			LOC284801														FAM110A								FOXE1
IPO8			LOC285441														FAM111A								FOXE3
IPP			LOC285484														FAM114A1								FOXF1
IQCB1			LOC285548														FAM116A								FOXF1-AS1
IQCC			LOC285626														FAM120A								FOXG1
IQCK			LOC338651														FAM120AOS								FOXI1
IQSEC1			LOC339524														FAM120B								FOXI2
IRAK1BP1			LOC339874														FAM126B								FOXI3
ISOC1			LOC389765														FAM129A								FOXJ2
ISOC2			LOC400548														FAM129B								FOXL1
ITFG2			LOC400680														FAM134A								FOXO1
ITM2C			LOC400927														FAM160B1								FOXO3B
ITPKB			LOC440461														FAM161A								FOXR1
ITPR2			LOC440900														FAM173B								FOXS1
ITSN2			LOC441461														FAM176C								FRA10AC1
JOSD2			LOC441666														FAM177A1								FRAS1
JTB			LOC63930														FAM178A								FREM3
KANK1			LOC642852														FAM179B								FRMD1
KAT2A			LOC643037														FAM192A								FRMD6
KATNA1			LOC644189														FAM199X								FRMD6-AS1
KBTBD7			LOC646762														FAM200B								FRMD8P1
KCNAB2			LOC646999														FAM208A								FRMPD1
KCNC4			LOC647979														FAM20C								FRRS1L
KCNH1			LOC648987														FAM210A								FRZB
KCNJ11			LOC650368														FAM24B								FSD1
KCNMB4			LOC729609														FAM24B-CUZD1								FSIP2
KCTD1			LOC729683														FAM35A								FTH1P3
KCTD13			LOC730102														FAM3C								FTHL17
KCTD2			LONP2														FAM40B								FTLP10
KCTD5			LONRF2														FAM46B								FTMT
KCTD7			LOXL3														FAM46C								FTX
KCTD8			LPAR2														FAM49B								FUNDC2P2
KDM1A			LPCAT2														FAM53B								FUOM
KDM8			LPCAT4														FAM53C								FUT9
KHDC1			LPHN1														FAM59A								FXR1
KHK			LPPR2														FAM60A								FXYD6
KIAA0040			LRFN4														FAM63A								FXYD6-FXYD2
KIAA0146			LRGUK														FAM63B								FXYD7
KIAA0196			LRIF1														FAM72D								FZD10
KIAA0319			LRP1B														FAM76B								FZD2
KIAA0494			LRP3														FAM83D								FZD9
KIAA0528			LRPAP1														FAM84B								G0S2
KIAA0556			LRRC16B														FAM86DP								GAB4
KIAA0895			LRRC2														FAM8A1								GABBR1
KIAA1009			LRRC29														FAM91A1								GABBR2
KIAA1161			LRRC3														FAM96A								GABRA2
KIAA1324L			LRRC33														FANCE								GABRA4
KIAA1586			LRRC34														FANCL								GABRA5
KIAA1704			LRRC37A6P														FANCM								GABRB2
KIAA1715			LRRC3-AS1														FAR1								GABRB3
KIAA1841			LRRC43														FARS2								GABRD
KIAA1967			LRRC6														FAS								GABRG3
KIF13B			LRRC73														FAS-AS1								GABRQ
KIF16B			LRRC8E														FASN								GAD2
KIF1C			LRRFIP1														FASTK								GADL1
KIFAP3			LSG1														FBL								GAGE1
KLC2			LSP1														FBLN1								GAGE12B
KLF11			LTBR														FBN2								GAGE12C
KLHDC4			LTC4S														FBXL17								GAGE12D
KLHL11			LY6K														FBXL3								GAGE12E
KLHL22			LY75														FBXL5								GAGE12F
KLHL23			LY75-CD302														FBXO11								GAGE12G
KLHL32			LYNX1														FBXO24								GAGE12H
KPNA3			LYPD1														FBXO30								GAGE12I
KPTN			LYPD3														FBXO31								GAGE12J
KRTCAP2			LYPD6B														FBXO33								GAGE13
L3MBTL1			LYRM5														FBXO34								GAGE2A
L3MBTL2			LYRM7														FBXO36								GAGE2B
LAGE3			LYSMD2														FBXO38								GAGE2C
LAMA3			LYSMD4														FBXO43								GAGE2D
LAMP1			LZTR1														FBXO48								GAGE2E
LARP1B			MACF1														FBXO5								GAGE4
LAS1L			MAFB														FBXO7								GAGE5
LCA5L			MAGED1														FBXO8								GAGE6
LCLAT1			MAGEE1														FBXW2								GAGE7
LCMT2			MAGI2														FCHO2								GAGE8
LDLRAD3			MAGI2-AS3														FCHSD2								GALC
LDLRAP1			MANBAL														FDFT1								GALNT6
LEF1-AS1			MANSC1														FDX1								GALNT7
LENG1			MAOA														FEM1B								GALNTL6
LEPREL4			MAP1LC3A														FEM1C								GALR1
LETMD1			MAP2														FEN1								GALR3
LIG3			MAP2K4P1														FER								GAPDHS
LIMK1			MAP3K10														FGD5-AS1								GAS2
LIMK2			MAP3K15														FGD6								GAS7
LIMS1			MAP4K2														FGFR1								GATA4
LINC00467			MAP6														FGFR1OP								GATA5
LINC00471			MAP6D1														FGFR1OP2								GATA6
LINC00574			MAP9														FGGY								GATM
LIPT1			MAPK12														FH								GATSL2
LIPT2			MAPK15														FHL2								GATSL3
LLGL1			MAPRE3														FIBP								GBA2
LLGL2			MARCH10														FIGN								GCGR
LMAN2			MARCH2														FILIP1L								GCM2
LMBR1			MARCH9														FIP1L1								GDA
LMBR1L			MARS														FKBP14								GDAP1L1
LMBRD1			MARVELD1														FKBP15								GDAP2
LMF2			MAST3														FKBP1A								GDF10
LMO1			MATN1-AS1														FKBP1A-SDCBP2								GDF15
LMTK2			MATN2														FKBP3								GDF6
LOC100128822			MBTPS2														FKBP5								GEM
LOC100129794			MC5R														FKBP7								GFRA1
LOC100130691			MCCC1														FKBPL								GFRA2
LOC100130776			MCCC2														FLII								GGPS1
LOC100130855			MCF2L2														FLJ10038								GGT7
LOC100130987			MCOLN3														FLJ13224								GGTLC1
LOC100132273			MCRS1														FLJ16341								GGTLC2
LOC100133612			MCTP1														FLJ20021								GHR
LOC100133991			MDN1														FLJ31306								GHSR
LOC100134368			ME1														FLJ33630								GIGYF1
LOC100144603			MED16														FLJ34208								GIGYF2
LOC100287015			MED23														FLJ35946								GIPC2
LOC100287042			MED24														FLJ37453								GIPC3
LOC100287482			MEGF11														FLJ38576								GJA4
LOC100288181			MEGF8														FLJ39051								GJB1
LOC100288198			MEI1														FLJ39534								GJB2
LOC100289092			MEST														FLJ39639								GJB4
LOC100294362			MESTIT1														FLJ42351								GJD2
LOC100499484			METTL22														FLJ42709								GLB1L3
LOC100499484-C9ORF174			MFAP2														FLJ43663								GLCCI1
LOC100505549			MFAP3														FLJ44511								GLDC
LOC100505648			MFF														FLJ45983								GLRA1
LOC100505695			MFSD2A														FLOT1								GLRX3
LOC100505761			MFSD2B														FLVCR1								GLS
LOC100506082			MFSD3														FLVCR1-AS1								GLT1D1
LOC100506083			MFSD5														FMNL3								GLTP
LOC100506100			MFSD6														FMR1								GMCL1P1
LOC100506343			MFSD9														FNBP4								GML
LOC100506469			MGAT4A														FNDC3B								GMPR
LOC100506710			MGC12982														FNIP1								GNAS-AS1
LOC100507032			MGC2889														FNIP2								GNG12
LOC100507462			MGC72080														FNTA								GNG12-AS1
LOC100507501			MIA3														FOS								GNG13
LOC100859930			MICAL1														FOSL1								GNG4
LOC148709			MID2														FOSL2								GNG8
LOC150776			MIEN1														FOXA3								GNPNAT1
LOC155060			MIR10B														FOXC1								GOLM1
LOC158572			MIR1180														FOXC2								GP5
LOC255512			MIR1229														FOXJ3								GPAT2
LOC283214			MIR1258														FOXK2								GPATCH2
LOC388906			MIR129-2														FOXN2								GPC2
LOC389791			MIR152														FOXO3								GPC3
LOC401052			MIR153-1														FOXP4								GPC6
LOC439949			MIR181C														FPGS								GPR101
LOC440288			MIR181D														FRAT2								GPR107
LOC440356			MIR193B														FRMD5								GPR108
LOC644961			MIR200B														FRMD8								GPR112
LOC652276			MIR3185														FRS3								GPR12
LOC728558			MIR3649														FRYL								GPR123
LOC728613			MIR3928														FSCN1								GPR139
LOC728743			MIR4489														FSIP1								GPR143
LOC728752			MIR4500HG														FST								GPR144
LOC729678			MIR4651														FSTL3								GPR146
LOC730227			MIR4658														FTH1								GPR148
LPCAT1			MIR4721														FTL								GPR149
LPCAT3			MIR4727														FTSJ1								GPR25
LPGAT1			MIR4792														FTSJ3								GPR26
LPIN1			MIR5680														FTSJD2								GPR27
LPIN3			MIR5691														FUBP1								GPR35
LRAT			MIR5703														FUS								GPR4
LRFN3			MIR589														FUT10								GPR50
LRRC14			MIR615														FUT11								GPR6
LRRC26			MIR642B														FUT4								GPR62
LRRC27			MIR663A														FUT8								GPR68
LRRC46			MIR937														FXR2								GPR75
LRRC47			MLF2														FYTTD1								GPR75-ASB3
LRRC61			MMP17														FZD1								GPR78
LRRC8B			MMP25														FZD5								GPR83
LRRCC1			MMP28														FZD6								GPR88
LRRIQ3			MOB1B														FZD7								GPR89B
LRRK1			MOB3B														G2E3								GPR98
LRWD1			MOB3C														G3BP1								GPRASP1
LSM10			MOGS														G3BP2								GPT
LSM11			MORN4														GABARAP								GPX3
LSM7			MOSPD1														GABARAPL1								GRAMD4
LSR			MOV10L1														GABPA								GRASP
LTBP1			MOXD1														GABPB1								GRB10
LTBP4			MPDZ														GABPB1-AS1								GREM1
LTV1			MPI														GADD45A								GRIA2
LYPD6			MPLKIP														GALNT10								GRIA3
LYPLA1			MPP3														GALNT2								GRIA4
LYRM2			MRAP2														GALNT3								GRID1
LZTFL1			MREG														GALNT4								GRID2
MACROD1			MRPL23														GANC								GRID2IP
MACROD2			MRPL3														GAPDH								GRIK1
MAD2L2			MRPL47														GARS								GRIK2
MAFA			MRPL55														GART								GRIK3
MAGEF1			MRPS17														GAS1								GRIN1
MAGOHB			MRPS22														GAS2L1								GRIN2A
MAK			MRPS9														GAS2L3								GRIN2B
MAK16			MRVI1-AS1														GAS5								GRIN2C
MAMSTR			MST1														GATA2								GRIN2D
MAN1C1			MT1A														GATA3								GRIN3A
MAN2A2			MTA3														GATAD2B								GRK7
MAN2B2			MTERFD2														GBAP1								GRM1
MANBA			MTFMT														GBE1								GRM6
MANEAL			MTMR14														GBF1								GRM7
MAP2K2			MTMR3														GCAT								GRP
MAP2K5			MTMR9														GCFC1								GSC
MAP3K4			MTSS1														GCLM								GSC2
MAP3K6			MTX1														GCN1L1								GSG1L
MAP4K1			MX1														GDI2								GSTCD
MAP7			MYBPC2														GEMIN8								GSTT1
MAPK3			MYCBPAP														GEMIN8P4								GSTT2
MAPK7			MYEF2														GEN1								GSTT2B
MARC1			MYH11														GFER								GSX1
MARCH8			MYO15B														GFPT1								GTF2A1L
MARK2			MYO5A														GGCX								GTF2H2
MARVELD2			MYZAP														GGNBP2								GTF2H2B
MAST4			N4BP2L1														GHITM								GTF2H2C
MATN3			NAA10														GIN1								GTF2H2D
MBLAC1			NAAA														GJC1								GTF2IP1
MBTPS1			NADSYN1														GLA								GTF2IRD2
MCAT			NAGPA														GLG1								GTF3C4
MCC			NAGPA-AS1														GLI3								GTPBP6
MCI			NALCN														GLIS3								GUSBP10
MCM10			NAPRT1														GLRX5								GYG2P1
MCM2			NAT8L														GLT8D1								GYPC
MCM5			NBAS														GLTSCR1								H1F0
MCM6			NBPF15														GLTSCR2								H2AFB1
MCM9			NBPF3														GLUD1								H2AFB2
MCOLN1			NCALD														GLUL								H2AFB3
MCPH1			NCR3LG1														GLYR1								H2AFY2
MDFIC			NCS1														GMCL1								H2BFM
MDH1B			NDST2														GMDS								H2BFWT
MDM1			NDUFA9														GMFB								H3F3C
ME2			NDUFAF1														GMNN								HAND2
MECR			NDUFB2														GMPS								HAP1
MED11			NDUFB2-AS1														GNA12								HAPLN4
MED12			NDUFB4														GNA13								HAR1A
MED12L			NDUFB5														GNAI2								HAR1B
MED18			NDUFB8														GNAI3								HAS2-AS1
MED27			NDUFS4														GNAQ								HBA1
MED30			NECAP2														GNAS								HBA2
MED4			NEIL1														GNB1								HBM
MED9			NEIL2														GNB1L								HCG27
MEF2A			NEK5														GNB2L1								HCG4
MEN1			NELF														GNB4								HCG4B
MESP1			NELL2														GNG5								HCG9
MESP2			NEU3														GNL1								HCK
METAP1D			NEURL3														GNL3								HCN1
METTL1			NEUROG2														GNN								HCRTR2
METTL16			NFATC1														GOLGA1								HDGFL1
METTL21A			NFATC2														GOLGA4								HDGFRP3
METTL21B			NFIX														GOLGA5								HEATR6
MEX3B			NFXL1														GOLGA8A								HEATR7A
MEX3D			NGFRAP1														GOLIM4								HECTD2
MFAP1			NHEJ1														GOLPH3								HECW1
MFGE8			NHLRC1														GOLT1B								HEG1
MFI2-AS1			NHLRC4														GOPC								HEMK1
MFN2			NICN1														GORASP2								HENMT1
MGA			NINL														GPANK1								HEPN1
MGAT5B			NIPAL1														GPATCH8								HERC2
MGC23284			NIPAL2														GPBP1								HERC2P2
MGC2752			NIPSNAP1														GPBP1L1								HERC2P3
MGRN1			NIPSNAP3B														GPCPD1								HES5
MIAT			NKAIN2														GPD1L								HGC6.3
MIB2			NKAP														GPR113								HHIP
MICAL3			NKX3-1														GPR125								HHIP-AS1
MICALL1			NLRP14														GPR126								HHIPL1
MICU1			NME9														GPR137C								HIC2
MIF			NMNAT2														GPR39								HIP1R
MIF4GD			NOB1														GPR89A								HIPK4
MIIP			NOC2L														GPRC5A								HIST1H2AE
MINK1			NOL10														GPSM2								HIST1H2APS1
MINOS1			NOL4														GPSM3								HIST1H2BB
MIPEP			NOL9														GPX1								HIST1H2BG
MIPEPP3			NOS1AP														GPX4								HIST1H3E
MIR1282			NOTCH3														GRAMD3								HIST1H4F
MIR130B			NOV														GRPEL2								HIST1H4G
MIR132			NPBWR1														GRSF1								HIST2H3A
MIR1539			NPFFR2														GSK3A								HIST2H3C
MIR212			NPHP1														GSK3B								HIST2H4A
MIR2276			NPHP3														GSPT1								HIST2H4B
MIR301B			NPHP3-ACAD11														GSTA4								HIST3H3
MIR3178			NPHP3-AS1														GSTO1								HIVEP1
MIR320A			NPNT														GSTZ1								HKR1
MIR3621			NPR1														GTF2A1								HLA-A
MIR3944			NPRL3														GTF2B								HLA-B
MIR4322			NPTX1														GTF2E2								HLA-C
MIR4519			NPY1R														GTF2F2								HLA-DOA
MIR4530			NRIP3														GTF2H1								HLA-DPA1
MIR4690			NRK														GTF2H4								HLA-DQB1
MIR4707			NRN1														GTF2I								HLA-DQB2
MIR4733			NRXN2														GTF3A								HLA-E
MIR4757			NSUN7														GTF3C2								HLA-F
MIR4784			NT5C1A														GTPBP1								HLA-G
MIR5001			NT5C3L														GTPBP2								HLA-H
MIR5087			NTN3														GTPBP3								HLA-J
MIR5090			NTNG1														GTPBP4								HLA-L
MIR658			NUDT14														GUF1								HMGCS1
MIR659			NUDT16														GULP1								HMGN4
MIR762			NUDT16P1														H1FX								HMGXB3
MIS18A			NUDT17														H1FX-AS1								HMX1
MKL2			NUDT7														H2AFJ								HMX2
MKS1			NUP93														H2AFV								HNF1A
MLF1			NXPH4														H2AFX								HORMAD2
MLLT1			O3FAR1														H2AFY								HOXA11
MLST8			OAZ2														H2AFZ								HOXA11-AS
MLXIPL			OCRL														H3F3A								HOXA2
MLYCD			OLFML2B														H3F3AP4								HOXA6
MNF1			ONECUT1														H3F3B								HOXA7
MNS1			ONECUT2														H6PD								HOXA9
MOB1A			OPLAH														HABP4								HOXA-AS3
MON1A			OPRL1														HADH								HOXA-AS4
MON1B			ORAI2														HADHA								HOXB1
MON2			ORAI3														HADHB								HOXB13
MORN2			OSBP2														HAS2								HOXB2
MORN5			OSCP1														HAUS2								HOXB7
MOSPD3			OTUB1														HAUS3								HOXB8
MPHOSPH6			OTX1														HBEGF								HOXC10
MPND			OXTR														HBP1								HOXC12
MPPE1			P2RX5														HCFC1								HOXD1
MPST			P2RX5-TAX1BP3														HCFC1R1								HOXD10
MRAS			P2RY1														HCFC2								HOXD11
MRP63			PACRG														HCG17								HOXD13
MRPL10			PACS2														HCG18								HOXD3
MRPL19			PAK1														HCG25								HOXD9
MRPL27			PAK6														HDAC2								HOXD-AS1
MRPL28			PALM														HDAC4								HOXD-AS2
MRPL41			PALM2														HDAC7								HP07349
MRPL42			PAOX														HDGF								HPCA
MRPL48			PAPOLG														HEATR5A								HPSE2
MRPS2			PAQR5														HECTD1								HRASLS5
MRPS21			PARD3B														HECTD3								HRH2
MRPS25			PARD6G														HELZ								HRH3
MRPS26			PARD6G-AS1														HERC4								HS3ST2
MRPS31			PARK2														HERPUD1								HS3ST3A1
MRPS31P3			PARP15														HERPUD2								HS3ST4
MRPS35			PARP8														HES1								HS3ST6
MRPS36			PCBD1														HEXIM2								HSD17B7P2
MRPS5			PCDHB10														HGSNAT								HSD17B8
MRPS7			PCDHB11														HHLA3								HSD52
MSH2			PCDHB2														HIAT1								HSF5
MSH6			PCDHB3														HIBADH								HSP90AB1
MSRA			PCDHB7														HIF1A								HSPA12B
MSRB1			PCDHB9														HIGD1A								HSPA1B
MST1P2			PCDHGB1														HINT2								HSPA5
MST1R			PCDHGB2														HIPK1								HSPA7
MSTO2P			PCED1A														HIPK3								HTR1A
MSX2			PCGF3														HIRA								HTR1E
MT1E			PCLO														HIST1H1B								HTR2C
MT1F			PCMTD2														HIST1H1C								HTR4
MTERF			PCOLCE2														HIST1H1E								HTR6
MTG1			PCSK5														HIST1H2AB								HTR7
MTHFD1			PDCL3														HIST1H2AC								HTT
MTHFD1L			PDE11A														HIST1H2AD								HTT-AS1
MTHFS			PDE2A														HIST1H2AG								HUS1B
MTHFSD			PDE3A														HIST1H2AH								HUWE1
MTIF3			PDE4C														HIST1H2AI								HYI
MTL5			PDGFRL														HIST1H2AJ								HYMAI
MTMR12			PDK4														HIST1H2AK								ICK
MTMR8			PDLIM3														HIST1H2AM								IDH1
MTOR			PECR														HIST1H2BC								IDH1-AS1
MTX2			PELI3														HIST1H2BD								IDUA
MUM1			PELP1														HIST1H2BF								IFFO1
MVD			PEPD														HIST1H2BH								IFFO2
MXD4			PES1														HIST1H2BJ								IFITM5
MYBBP1A			PEX11A														HIST1H2BK								IGF1R
MYBL2			PEX11G														HIST1H2BL								IGFALS
MYCBP			PEX5														HIST1H2BM								IGFBP1
MYCL1			PF4														HIST1H2BN								IGFBP2
MYEOV2			PFKL														HIST1H2BO								IGFBP3
MYLK			PGF														HIST1H3A								IGFBP7
MYO1D			PHF16														HIST1H3B								IGLON5
MYO5C			PHKA1														HIST1H3C								IGSF21
MYPOP			PHKA2														HIST1H3D								IKZF1
MZF1			PHLDB1														HIST1H3F								IL11
MZT2A			PHLDB3														HIST1H3H								IL13
N6AMT2			PHOSPHO1														HIST1H3I								IL17C
NAA40			PIAS2														HIST1H3J								IL17REL
NAA60			PICK1														HIST1H4A								IL36B
NADK			PIGB														HIST1H4B								IL4R
NAE1			PIGO														HIST1H4C								IMPAD1
NAGA			PIK3AP1														HIST1H4D								INA
NAGLU			PIK3CD														HIST1H4H								INF2
NAPA-AS1			PINK1														HIST1H4I								INHBB
NAPB			PIP5K1C														HIST1H4L								INO80D
NARFL			PITPNA														HIST2H2AB								INPP5D
NAT14			PITPNM3														HIST2H2AC								INSL3
NAT6			PIWIL2														HIST2H2BE								INSL6
NAV1			PKIG														HIST3H2A								INSM1
NBR2			PLA2G15														HIST3H2BB								INTS12
NCAPH2			PLA2R1														HIST4H4								INTS4L2
NCKAP5L			PLAGL1														HIVEP2								IQCA1
NCOA7			PLBD1														HJURP								IQSEC3
NDNL2			PLBD2														HK1								IRF4
NDRG3			PLCD1														HK2								IRF7
NDUFA10			PLCE1														HLA-F-AS1								IRF8
NDUFA13			PLCL2														HM13-AS1								IRS1
NDUFA3			PLD2														HMBOX1								IRS2
NDUFA5			PLEKHG5														HMG20A								IRS4
NDUFA6			PLEKHH1														HMGA1								IRX1
NDUFA8			PLEKHH2														HMGA2								IRX2
NDUFAB1			PLEKHM2														HMGB2								IRX6
NDUFB9			PLEKHM3														HMGB3								ISL2
NDUFC2			PLEKHN1														HMGN1								ISLR
NDUFC2-KCTD14			PLEKHO2														HMMR								ISPD
NDUFS2			PLK1S1														HMOX2								ITGA11
NDUFS7			PLLP														HN1								ITGA2
NDUFV1			PLOD1														HNRNPA0								ITGA4
NECAP1			PLOD3														HNRNPA2B1								ITGA5
NEK10			PLSCR2														HNRNPA3								ITGA6
NEK11			PLSCR3														HNRNPAB								ITGA8
NEK3			PLTP														HNRNPC								ITGAL
NEK4			PLXDC2														HNRNPD								ITGAV
NENF			PLXNA3														HNRNPF								ITM2B
NEO1			PLXNB1														HNRNPH1								ITPRIPL1
NES			PLXNC1														HNRNPH2								IZUMO2
NET1			PMPCB														HNRNPH3								JAG1
NETO2			PNMAL1														HNRNPK								JAK2
NEURL1B			PNMT														HNRNPM								JAM2
NEURL2			PODXL2														HNRNPR								JAM3
NEURL4			POFUT2														HNRNPU								JPH3
NF1			POGLUT1														HNRNPUL1								JPH4
NFATC2IP			POLB														HNRNPUL2								KAAG1
NFKBID			POLL														HNRNPUL2-BSCL2								KATNAL2
NFU1			POLR2E														HNRPDL								KBTBD13
NHP2			POLR2F														HNRPLL								KBTBD3
NIPA1			POLR2G														HOMER1								KBTBD8
NISCH			POLRMT														HOOK3								KCNA1
NIT2			POM121L2														HOTAIR								KCNA2
NKAPP1			PON3														HOTAIRM1								KCNA3
NKX3-2			POR														HOXA1								KCNA4
NKX6-1			PORCN														HOXA4								KCNA5
NLE1			POU3F1														HOXA5								KCNA6
NME6			POU3F2														HOXB9								KCNA7
NMNAT3			PPAN														HOXC11								KCNAB1
NMU			PPAN-P2RY11														HOXC13								KCNAB3
NOC4L			PPAP2C														HOXC9								KCNB2
NOL12			PPAPDC2														HOXC-AS5								KCNC1
NOL3			PPARA														HP1BP3								KCNC2
NOP14			PPFIA2														HPCAL1								KCND1
NOTUM			PPFIBP2														HPDL								KCNE1L
NPDC1			PPIE														HPS3								KCNE4
NPHP4			PPL														HPS5								KCNF1
NPL			PPM1E														HR								KCNG1
NPR3			PPM1H														HRSP12								KCNG2
NPTXR			PPM1N														HS2ST1								KCNH5
NR1H2			PPP1R13B														HSDL2								KCNIP1
NR1H3			PPP1R1B														HSF1								KCNJ14
NR2C2AP			PPP1R26														HSF2								KCNJ2
NR3C1			PPP1R3C														HSP90AA1								KCNJ2-AS1
NR4A1			PPP1R42														HSP90B1								KCNJ4
NRARP			PPP1R9A														HSPA13								KCNJ6
NRBP2			PPP2R5B														HSPA14								KCNK10
NSFL1C			PPP6R2														HSPA1A								KCNK13
NSL1			PQLC3														HSPA1L								KCNK17
NSMCE1			PRAC														HSPA4								KCNK3
NSMCE2			PRAF2														HSPA4L								KCNMA1
NSMCE4A			PRDM6														HSPA8								KCNQ1DN
NSUN4			PRDX2														HSPB11								KCNQ2
NSUN5			PRPF40B														HSPD1								KCNQ5
NT5DC1			PRR13														HSPE1								KCNS1
NT5M			PRR25														HSPE1-MOB4								KCNS2
NTAN1			PRRG1														HSPH1								KCNV1
NTHL1			PRRT3-AS1														HTATSF1								KCNV2
NTN1			PRSS3														HTR5A								KCP
NUBP1			PSCA														HTRA2								KCTD10
NUBP2			PSD														IARS								KCTD12
NUCB1			PSEN1														IBTK								KCTD15
NUCB2			PSKH1														ICAM4								KCTD16
NUDCD3			PSTK														ICAM5								KCTD21
NUDT1			PTCH2														ID1								KDELC1
NUDT16L1			PTGER1														ID2								KDM3B
NUDT18			PTGFR														IDE								KDM4A
NUDT8			PTH1R														IDI1								KDM5A
NUFIP1			PTPN9														IER2								KDM5B-AS1
NUMBL			PTPRB														IER3								KDM6B
NUP133			PTPRE														IER5								KHDC3L
NUP160			PTPRZ1														IER5L								KHDRBS3
NUP210			PTRH1														IFI27L1								KIAA0020
NUP43			PYCARD														IFIT5								KIAA0226L
NUP62CL			PYDC1														IFITM4P								KIAA0319L
NUTF2			PYROXD1														IFNGR2								KIAA0922
NXPH3			RAB15														IFT122								KIAA1024
NXT2			RAB26														IFT140								KIAA1210
OAS3			RAB36														IFT57								KIAA1239
OBSL1			RAB38														IFT80								KIAA1274
OCEL1			RAB39A														IGF2BP1								KIAA1671
ODF2			RAB3D														IGF2BP2								KIAA1751
OLA1			RAB3IP														IGF2BP3								KIAA1755
OMA1			RAB42														IGFBP4								KIAA2018
ORC3			RAB43														IKBIP								KIF13A
OS9			RAB7L1														IKZF2								KIF19
OSBPL1A			RAB9B														IL13RA1								KIF1A
OSBPL2			RABEP2														IL17RC								KIF26A
OSBPL5			RABEPK														IL1RAP								KIF5C
OSCAR			RAC3														IL6ST								KIN
OST4			RAD21L1														ILF3								KIRREL3
OSTM1			RADIL														ILK								KIRREL3-AS3
OTUD3			RAET1G														IMMT								KISS1R
OXCT1			RALGPS1														IMPA2								KLC1
P2RX4			RAMP2														IMPDH2								KLC4
P2RX6			RAPGEF3														INCENP								KLF12
PACRGL			RAPGEFL1														ING1								KLF14
PACSIN2			RARRES1														ING2								KLF3
PAFAH1B3			RASGRP2														ING3								KLF6
PAFAH2			RASL11A														INPP5F								KLF7
PAIP2B			RASSF10														INPPL1								KLF9
PALLD			RASSF2														INSIG1								KLHDC7A
PAN2			RBAK														INSRR								KLHDC7B
PANK4			RBAK-LOC389458														INTS6								KLHL1
PAPSS1			RBBP9														INTS7								KLHL14
PAQR3			RBFOX2														INTS9								KLHL2
PAQR4			RBM41														IPMK								KLHL29
PARD6A			RBM43														IQCD								KLHL30
PARP1			RBM47														IQCG								KLHL33
PARP11			RBPMS2														IQCH-AS1								KLHL34
PARP16			RCAN1														IRAK1								KLHL35
PARP3			RECK														IRAK4								KLHL9
PARP6			REEP1														IRF1								KLK10
PARP9			REPS2														IRF2								KLK13
PARS2			REXO4														IRF2BP2								KLK8
PARVA			RFNG														IRF2BPL								KRT18P55
PASK			RFX4														IRX3								KRT7
PBK			RGAG4														IRX4								KRT72
PBX4			RGCC														IRX5								KRT81
PC			RGL3														ISCA2								KRT83
PCCB			RGN														ISCU								KRT85
PCDH1			RGS17														ISL1								KRT86
PCDHGC3			RGS19														ISY1								KRTCAP3
PCDP1			RGS20														ISY1-RAB43								KTN1
PCK2			RGS7														ITFG1								KTN1-AS1
PCMT1			RGS9BP														ITGA1								KY
PCYOX1			RHBG														ITGA3								L1TD1
PCYOX1L			RHCG														ITGB1								L3MBTL3
PDCD2L			RHOBTB1														ITGB1BP1								LAG3
PDCD6			RHOBTB2														ITGB4								LAMA1
PDCD7			RHOG														ITGB5								LAMB1
PDE4A			RHOU														ITGB8								LAMC1
PDE4D			RHPN2														ITPKA								LAMC3
PDE6D			RIIAD1														ITPKC								LAMP5
PDHA1			RIMS1														ITPR3								LARGE
PDIA3			RIMS3														ITPRIPL2								LARP6
PDK3			RINT1														ITSN1								LAYN
PDP2			RNF111														IVNS1ABP								LBH
PDPK1			RNF122														JARID2								LBX1
PDRG1			RNF123														JHDM1D								LCOR
PDSS1			RNF141														JKAMP								LDB1
PDSS2			RNF150														JMJD1C								LDHAL6B
PDXP			RNF152														JMY								LDHB
PEF1			RNF180														JRKL								LECT1
PEMT			RNF185														JUN								LEFTY2
PET100			RNF207														JUNB								LEP
PET117			RNF215														JUND								LEPR
PEX1			RNF216														KANK2								LEPREL1
PEX14			RNF216P1														KANSL1								LEPROT
PEX16			RNF220														KANSL1-AS1								LFNG
PEX7			RNF25														KANSL1L								LGALS3
PFKM			RNLS														KARS								LGALS7
PFN3			RORA														KAT2B								LGALS7B
PFN4			RORB														KAT6A								LGR4
PGAM5			RPL17														KATNAL1								LHCGR
PGAP2			RPL17-C18ORF32														KAZALD1								LHFPL2
PGAP3			RPP25L														KBTBD2								LHFPL3
PGBD2			RPP40														KBTBD6								LHX3
PGM2L1			RPRML														KCMF1								LHX8
PGM3			RPS6KA6														KCNC3								LIAS
PGP			RPS6KL1														KCNH2								LIF
PHKG2			RPUSD1														KCNK1								LINC00028
PHLDA3			RRAGD														KCTD20								LINC00029
PHLDB2			RRP12														KCTD3								LINC00115
PHOSPHO2			RTN1														KCTD6								LINC00200
PHOSPHO2-KLHL23			RTN2														KCTD9								LINC00221
PHPT1			RWDD2B														KDELC2								LINC00226
PI4KA			S1PR4														KDM2A								LINC00261
PIAS3			S1PR5														KDM3A								LINC00273
PIGC			SALL4														KDM4A-AS1								LINC00304
PIGG			SAMD13														KDM4B								LINC00311
PIGH			SAMD14														KDM4D								LINC00336
PIGM			SAMM50														KDM5B								LINC00421
PIGQ			SAT2														KDM5C								LINC00485
PIGU			SATB1														KDM6A								LINC00526
PIGZ			SBF1														KDSR								LINC00535
PIK3IP1			SCAMP2														KHDRBS1								LINC00552
PIN1			SCARF1														KHNYN								LINC00577
PINX1			SCARF2														KHSRP								LINC00588
PIP4K2C			SCCPDH														KIAA0100								LINC00599
PIR			SCN1B														KIAA0182								LINC00605
PIR-FIGF			SCP2														KIAA0368								LINC00617
PISD			SCPEP1														KIAA0391								LINGO2
PITRM1			SCT														KIAA0753								LINS
PJA1			SCUBE2														KIAA0754								LMX1A
PKIB			SCYL1														KIAA0825								LOC100093631
PKMYT1			SDHAP3														KIAA0947								LOC100127983
PKN3			SEC11C														KIAA1033								LOC100128252
PKP2			SEC14L2														KIAA1328								LOC100128593
PLA2G12A			SECTM1														KIAA1432								LOC100129520
PLCG2			SEL1L														KIAA1468								LOC100129620
PLCL1			SELM														KIAA1524								LOC100129662
PLD3			SEMA3F														KIAA1598								LOC100130000
PLD6			SEMA4F														KIAA1609								LOC100130155
PLEKHG2			SEMA6A														KIAA1908								LOC100130539
PLEKHG4			SEMA6B														KIAA1958								LOC100130700
PLSCR4			SEMA6D														KIF11								LOC100130849
PMM1			SEPT3														KIF14								LOC100130872
PMS2P3			SEPT4														KIF18B								LOC100130992
PMS2P4			SEPT6														KIF1B								LOC100131320
PMVK			SERHL2														KIF20B								LOC100132077
PNKD			SERPINB9														KIF21B								LOC100132111
PNPLA4			SESN2														KIF23								LOC100132352
PNPLA7			SFT2D1														KIF24								LOC100132526
POC5			SGCB														KIF5B								LOC100132831
PODNL1			SGPP2														KIF9								LOC100132891
POLA1			SGSH														KIFC1								LOC100133669
POLD3			SH2B1														KIRREL								LOC100190940
POLE			SH2D3C														KITLG								LOC100192426
POLE2			SH2D4B														KLF10								LOC100216479
POLE4			SH3BGRL2														KLF16								LOC100240735
POLI			SH3BP2														KLF2								LOC100271722
POLR2C			SH3BP5														KLF4								LOC100286922
POLR2M			SH3KBP1														KLF5								LOC100287314
POLR3C			SHANK3														KLHDC2								LOC100287704
POLR3D			SHC2														KLHDC3								LOC100287834
POLR3F			SHC4														KLHDC5								LOC100287846
POLR3H			SHISA3														KLHL15								LOC100288123
POLR3K			SHISA5														KLHL18								LOC100288570
PON2			SHKBP1														KLHL20								LOC100289187
POP4			SHOX2														KLHL21								LOC100289656
POP7			SHROOM2														KLHL24								LOC100335030
POT1			SHROOM4														KLHL28								LOC100499405
POU6F1			SIDT1														KLHL5								LOC100505622
PPAP2A			SIKE1														KLHL7								LOC100505679
PPCDC			SIM2														KLHL7-AS1								LOC100505933
PPCS			SIRT6														KLLN								LOC100506421
PPDPF			SIRT7														KNTC1								LOC100506585
PPFIA3			SKA1														KPNA1								LOC100506668
PPIG			SLC12A7														KPNA4								LOC100506713
PPIL2			SLC12A8														KPNB1								LOC100506757
PPIL6			SLC12A9														KRCC1								LOC100506888
PPM1J			SLC15A1														KRI1								LOC100506990
PPM1L			SLC15A3														KRIT1								LOC100507003
PPP1R12B			SLC15A4														KRR1								LOC100507053
PPP1R21			SLC16A10														KRT18								LOC100507246
PPP1R27			SLC16A11														KRT19								LOC100507334
PPP1R7			SLC16A14														KRT8								LOC100507433
PPP2R4			SLC16A2														LACTB2								LOC100507547
PPP2R5C			SLC16A9														LANCL2								LOC100631378
PPT1			SLC18B1														LAPTM4A								LOC100652791
PQLC1			SLC19A3														LARP4								LOC116437
PQLC2			SLC1A1														LBR								LOC145663
PRCD			SLC22A18														LCORL								LOC145845
PRDM11			SLC22A31														LDHA								LOC146513
PRDM2			SLC24A6														LDLR								LOC146880
PRDX4			SLC25A15														LEKR1								LOC147670
PRDX5			SLC25A17														LEMD2								LOC150185
PREB			SLC25A26														LEMD3								LOC150381
PRELID2			SLC25A31														LENG8								LOC151009
PRICKLE3			SLC25A43														LENG9								LOC151174
PRIM1			SLC25A53														LEPRE1								LOC154761
PRKAG1			SLC26A1														LETM2								LOC154822
PRKAG2			SLC26A11														LHX2								LOC200726
PRKAG2-AS1			SLC26A5														LIMD1								LOC200772
PRKAR2B			SLC27A2														LIMD1-AS1								LOC201477
PRKCH			SLC29A3														LIN52								LOC202181
PRKCQ			SLC2A10														LIN54								LOC254099
PRKRIP1			SLC2A11														LIN9								LOC254559
PRKX			SLC2A2														LINC00167								LOC255025
PRMT10			SLC2A5														LINC00263								LOC255130
PRMT6			SLC2A6														LINC00339								LOC283143
PRMT7			SLC30A3														LINC00441								LOC283683
PROCA1			SLC30A4														LINC00472								LOC283692
PRORSD1P			SLC35A2														LINC00476								LOC284395
PROS1			SLC35E4														LIX1L								LOC284412
PROSC			SLC35G1														LMBRD2								LOC284798
PRPF18			SLC37A3														LMLN								LOC285084
PRPF31			SLC38A7														LMNB1								LOC285547
PRPS2			SLC39A3														LMO4								LOC285577
PRPSAP1			SLC39A4														LNP1								LOC286177
PRR14			SLC40A1														LNPEP								LOC286189
PRR14L			SLC43A1														LNX2								LOC339290
PRR15			SLC44A2														LOC100009676								LOC339822
PRR19			SLC45A4														LOC100126784								LOC339975
PRR24			SLC46A1														LOC100128164								LOC347411
PRRC1			SLC47A1														LOC100128264								LOC349160
PRRG4			SLC48A1														LOC100128568								LOC375196
PSEN2			SLC4A11														LOC100129250								LOC375295
PSIP1			SLC4A3														LOC100129518								LOC388152
PSMA1			SLC4A4														LOC100129726								LOC388242
PSMB10			SLC5A5														LOC100129858								LOC389023
PSMC4			SLC6A20														LOC100129917								LOC389033
PSME1			SLC9A3R2														LOC100129961								LOC389332
PSME2			SLC9A6														LOC100130417								LOC389458
PSPC1			SLC9A7P1														LOC100130557								LOC389634
PSRC1			SLCO4C1														LOC100131060								LOC389906
PTCD1			SLCO5A1														LOC100131067								LOC390705
PTCH1			SLFN12L														LOC100131089								LOC392232
PTCHD2			SLFN13														LOC100131564								LOC392364
PTGER2			SLITRK5														LOC100131655								LOC399708
PTGER3			SMAD9														LOC100131691								LOC399829
PTGES2			SMAP2														LOC100132356								LOC400043
PTGES3L			SMARCAL1														LOC100134229								LOC400456
PTGES3L-AARSD1			SMARCD3														LOC100216545								LOC400643
PTK2B			SMCR7L														LOC100270746								LOC400685
PTK6			SMG6														LOC100287177								LOC401010
PTPDC1			SMIM1														LOC100288748								LOC401074
PTPMT1			SNAP91														LOC100288842								LOC401127
PTPN18			SNN														LOC100288846								LOC407835
PTPN3			SNORA49														LOC100288911								LOC439994
PTPRS			SNORD105														LOC100289230								LOC440894
PUS1			SNORD105B														LOC100289341								LOC440895
PUS7			SNORD58A														LOC100289361								LOC441601
PXMP2			SNORD58B														LOC100289509								LOC442459
PXMP4			SNORD88C														LOC100289561								LOC494141
PYCR1			SNRPB2														LOC100294145								LOC541473
PYCR2			SNX10														LOC100498859								LOC550112
PYCRL			SNX12														LOC100499467								LOC554223
PYGL			SNX29														LOC100499489								LOC613038
QPCTL			SNX4														LOC100505783								LOC641367
QTRT1			SORBS3														LOC100506012								LOC642361
R3HCC1			SORCS2														LOC100506023								LOC643201
R3HCC1L			SORD														LOC100506190								LOC643387
RAB1B			SORL1														LOC100506207								LOC643837
RAB27A			SOWAHA														LOC100506394								LOC644172
RAB3A			SOWAHB														LOC100506746								LOC644248
RAB3IL1			SOWAHD														LOC100506804								LOC644554
RAB40B			SOX21														LOC100506834								LOC644649
RAB7A			SOX5														LOC100506939								LOC646278
RABAC1			SP9														LOC100507217								LOC646743
RABGAP1L			SPACA5														LOC100507266								LOC646862
RABGGTA			SPAG16														LOC100507299								LOC646938
RABL5			SPAG17														LOC100507373								LOC648691
RAD50			SPATA24														LOC100507463								LOC648809
RAD51			SPATA6														LOC100507495								LOC650226
RAD51C			SPATA7														LOC100507557								LOC650623
RAD51D			SPEF2														LOC100507634								LOC653160
RAD51L3-RFFL			SPIN2B														LOC100508120								LOC653501
RAD52			SPIN3														LOC100616530								LOC654433
RAD9A			SPINT1														LOC100630918								LOC727849
RAET1K			SPOCK3														LOC100630923								LOC728012
RALB			SPPL3														LOC100652739								LOC728190
RALGDS			SPTSSB														LOC143666								LOC728392
RANBP10			SRPX														LOC144486								LOC728407
RANBP17			SRSF12														LOC145783								LOC728554
RANBP2			SSC5D														LOC147727								LOC728855
RANGRF			SSR2														LOC148189								LOC728978
RAPGEF5			ST14														LOC153684								LOC729121
RARA			ST6GALNAC2														LOC202781								LOC729264
RARG			ST8SIA6														LOC220906								LOC729603
RARS2			STAM2														LOC253039								LOC729911
RASAL2			STAT5A														LOC254128								LOC729970
RASGEF1B			STBD1														LOC256880								LOC731275
RASGRP1			STEAP2														LOC257396								LOC84856
RASL11B			STEAP3														LOC282997								LOX
RASSF5			STK16														LOC283050								LOXHD1
RASSF7			STK32A														LOC283335								LOXL2
RAVER2			STK33														LOC284080								LOXL4
RBFA			STK36														LOC285033								LPAR1
RBL2			STOM														LOC285540								LPAR3
RBM11			STON1														LOC285696								LPHN2
RBM19			STON1-GTF2A1L														LOC286190								LPL
RBM28			STOX1														LOC338739								LPPR3
RBM42			STOX2														LOC338758								LPPR5
RBM45			STRADB														LOC338799								LRCH2
RBM48			STRN4														LOC340544								LRCH3
RBM6			STUB1														LOC344967								LRCOL1
RBMX2			STX17														LOC374443								LRFN1
RCAN3			STX2														LOC388796								LRFN2
RCAN3AS			STX4														LOC389247								LRFN5
RCBTB2			STX8														LOC389641								LRP1
RCCD1			STXBP2														LOC391322								LRP2
RCL1			SUGT1P3														LOC399815								LRP4
RCN2			SUMF1														LOC400027								LRP5
RDH13			SURF6														LOC400236								LRRC37BP1
RDH14			SUSD3														LOC400604								LRRC38
RDM1			SUSD4														LOC400657								LRRC3B
RECQL4			SUZ12P1														LOC400684								LRRC4B
REEP4			SWI5														LOC400891								LRRC55
RELB			SYAP1														LOC401093								LRRC71
RERG			SYCE3														LOC401242								LRRC72
REXO1			SYCP2L														LOC402160								LRRC8D
RFC1			SYNC														LOC439990								LRRN2
RFC3			SYNE4														LOC440028								LRRN4
RFC4			SYNGR1														LOC440600								LRRN4CL
RFX5			SYPL2														LOC440700								LRRTM1
RGS16			SYT15														LOC440944								LRSAM1
RGS9			SYT17														LOC441009								LSP1P3
RHBDD2			SYT7														LOC554206								LSS
RHBDF2			SYTL2														LOC642366								LTA4H
RHEBL1			SYTL4														LOC643339								LTB
RHOT2			TAB3														LOC643723								LTB4R
RHOV			TACR1														LOC643770								LTBP2
RIBC2			TAF1C														LOC644656								LTBP3
RIF1			TARSL2														LOC645431								LTF
RILP			TAS1R1														LOC646626								LURAP1
RIMKLA			TAS1R3														LOC646719								LURAP1L
RMI2			TBC1D1														LOC646903								LUZP2
RMND5B			TBC1D10A														LOC647323								LY6E
RNASE4			TBC1D19														LOC728431								LY6G5C
RNASET2			TBC1D24														LOC728463								LY6H
RNF115			TBC1D25														LOC728730								LYPD4
RNF125			TBC1D30														LOC728739								LYPD5
RNF135			TBCEL														LOC729013								LYPLA2
RNF138P1			TBKBP1														LOC729732								LYSMD3
RNF157			TBR1														LOC729852								LZTS2
RNF157-AS1			TBXA2R														LOC730091								MAB21L1
RNF166			TCEA3														LOC730101								MAB21L2
RNF169			TCEAL3														LOC84989								MADCAM1
RNF181			TCEAL4														LOH12CR1								MAEL
RNF219			TCEB3														LOH12CR2								MAGEA3
RNF31			TCF7														LONP1								MAGEA6
RNF32			TCF7L1														LONRF3								MAGEB1
RNF40			TCHH														LPXN								MAGED2
RNFT1			TCP11														LRCH1								MAGED4
RNFT2			TCTE1														LRCH4								MAGED4B
RNGTT			TCTN1														LRIG3								MAGIX
RNPEP			TDRD5														LRP10								MAL
ROGDI			TEFM														LRP11								MAN1A1
ROPN1L			TEP1														LRP12								MAP1B
RP9P			TESC														LRP6								MAP1S
RPAP1			TFAP2B														LRP8								MAP3K1
RPAP3			TFAP2E														LRR1								MAP7D1
RPF2			TFCP2														LRRC1								MAP7D2
RPGR			TFCP2L1														LRRC10B								MAPK13
RPGRIP1L			TFIP11														LRRC28								MAPK4
RPIA			TFPI2														LRRC40								MAPKAP1
RPN1			TFR2														LRRC41								MARCH11
RPRD1A			TGFB1I1														LRRC42								MARCH4
RPS6KA1			TGFB3														LRRC57								MARK2P9
RPS6KA2			THBS3														LRRC58								MARK4
RPS6KB2			THEGL														LRRC8A								MATK
RPS6KC1			THEMIS2														LRRFIP2								MATN1
RPSAP58			THSD1														LRTOMT								MATN4
RPUSD2			TIMM17A														LSM14A								MAVS
RPUSD3			TIMP4														LSM14B								MBD5
RRP1			TLE6														LSM2								MBOAT2
RRP1B			TLK2														LSM4								MBP
RRP7A			TLR2														LSM6								MC1R
RRP9			TMC5														LUC7L3								MCAM
RSG1			TMC7														LYAR								MCHR2
RSPH1			TMCO4														LYPLAL1								MCM3AP-AS1
RTKN			TMCO7														LYRM1								MDGA2
RTN4R			TMED3														LYRM4								ME3
RUNDC1			TMEFF1														LYST								MED19
RUNDC3B			TMEFF2														M6PR								MEF2B
RUVBL1			TMEM101														MAD2L1								MEF2C
RWDD2A			TMEM106A														MADD								MEG3
RWDD3			TMEM108														MAFF								MEGF10
RYK			TMEM117														MAFK								MEGF6
S1PR2			TMEM128														MAGI1								MEIS3
SAAL1			TMEM132A														MAGT1								MEIS3P1
SAMD11			TMEM141														MALAT1								MERTK
SAMD15			TMEM150C														MALT1								MET
SAMD4B			TMEM151A														MAML1								METTL12
SAMHD1			TMEM160														MAML3								METTL14
SAR1B			TMEM161A														MAMLD1								METTL24
SAYSD1			TMEM164														MAN1A2								MFI2
SBK1			TMEM169														MAN1B1								MFSD4
SC5DL			TMEM177														MAN2A1								MFSD6L
SCAI			TMEM184B														MANF								MGARP
SCAMP5			TMEM184C														MAP1LC3B								MGAT2
SCAP			TMEM185A														MAP2K1								MGAT3
SCARB1			TMEM192														MAP2K3								MGC16121
SCARNA2			TMEM200A														MAP3K11								MGC39372
SCFD2			TMEM200B														MAP3K14								MGC45922
SCIN			TMEM208														MAP3K3								MGC57346
SCLY			TMEM216														MAP3K5								MGLL
SCML2			TMEM221														MAP3K8								MGMT
SCN4B			TMEM229B														MAP4								MIER3
SCO2			TMEM241														MAP4K3								MIMT1
SCOC			TMEM247														MAP4K4								MINA
SCRIB			TMEM25														MAPK1								MINPP1
SDAD1			TMEM45B														MAPK14								MIR10A
SDCBP2			TMEM54														MAPK1IP1L								MIR1-1
SDF2L1			TMEM61														MAPK6								MIR1184-1
SDF4			TMEM67														MAPK9								MIR1184-2
SDHA			TMEM70														MAPKAPK2								MIR1184-3
SDHAF1			TMEM74B														MAPKAPK5								MIR1204
SDHB			TMEM8B														MAPKAPK5-AS1								MIR1225
SDHC			TMEM98														MAPKBP1								MIR1226
SDK1			TMOD2														MAPRE2								MIR1237
SDR16C5			TMPRSS12														MAPT								MIR124-1
SDR42E1			TMSB15B														MAPT-AS1								MIR124-2
SEC22A			TNFAIP2														MAPT-IT1								MIR1244-1
SEC23A			TNFAIP8L1														MARCH6								MIR1244-2
SEC23B			TNFRSF10C														MARCH7								MIR1244-3
SEC23IP			TNFRSF19														MARCKSL1								MIR1247
SELK			TNFRSF1B														MARK3								MIR126
SELO			TNFRSF9														MAST2								MIR127
SELRC1			TNFSF12														MASTL								MIR1276
SEMA4B			TNFSF12-TNFSF13														MAT2A								MIR1306
SEMA5B			TNFSF9														MAT2B								MIR136
SEMA6C			TNIP2														MATR3								MIR137
SENP1			TNK1														MAX								MIR149
SENP2			TNNI3														MAZ								MIR1538
SEPHS2			TOMM20L														MB21D1								MIR155HG
SEPT5			TOMM22														MBD4								MIR1914
SEPT5-GP1BB			TOP1MT														MBD6								MIR196A1
SEPT9			TOP3B														MBLAC2								MIR196B
SEPW1			TOX														MBNL1								MIR208A
SERF2			TP53I3														MBNL3								MIR208B
SERF2-C15ORF63			TP73														MBOAT1								MIR219-2
SERGEF			TP73-AS1														MBTD1								MIR23B
SERINC1			TPCN2														MCFD2								MIR24-1
SESN1			TPD52L1														MCL1								MIR2682
SETD6			TPRG1L														MCM3								MIR27B
SETD9			TPRKB														MCM3AP								MIR2964A
SETDB1			TPST2														MCM4								MIR3074
SETMAR			TPTE2P5														MCMBP								MIR3132
SEZ6L2			TRABD														MCU								MIR3138
SF3A1			TRAK2														MDC1								MIR3147
SF3A3			TRANK1														MDH1								MIR3150A
SF3B5			TRAPPC2P1														MDM2								MIR3176
SFI1			TRAPPC5														MEA1								MIR3180-1
SFSWAP			TRHDE														MECOM								MIR3180-2
SFXN1			TRHDE-AS1														MED13								MIR3180-3
SGK196			TRIM14														MED14								MIR3183
SGK3			TRIM2														MED17								MIR3187
SGPL1			TRIM36														MED20								MIR3189
SGSM1			TRIM72														MED21								MIR3196
SGSM3			TRIML2														MED22								MIR3202-1
SH2B2			TRIP6														MED26								MIR3202-2
SH3BGR			TRIT1														MED31								MIR320E
SH3D21			TRMT10B														MEF2D								MIR339
SH3GLB2			TRNP1														MEGF9								MIR346
SH3YL1			TRPC3														MEIS1								MIR3618
SHBG			TRPC4														MEIS1-AS3								MIR3663
SHCBP1			TRPM4														MEIS2								MIR3675
SHMT1			TRPM6														MEMO1								MIR369
SHMT2			TSC22D4														METAP1								MIR3690
SHPK			TSHR														METAP2								MIR3907
SHROOM1			TSPAN12														METTL13								MIR3911
SIAH1			TSPAN2														METTL18								MIR3940
SIDT2			TSPAN6														METTL4								MIR409
SIGIRR			TSPAN9														METTL5								MIR410
SIGMAR1			TSPO														METTL8								MIR412
SIL1			TSPYL5														METTL9								MIR424
SIPA1			TTC16														MEX3C								MIR4267
SIRT5			TTC18														MFSD10								MIR4281
SIVA1			TTC21A														MFSD11								MIR4285
SKA3			TTC22														MFSD12								MIR4292
SLC10A3			TTC29														MGAT1								MIR431
SLC16A13			TTC30A														MGAT4B								MIR4311
SLC16A6			TTC38														MGC45800								MIR432
SLC17A7			TTC4														MGEA5								MIR4321
SLC20A2			TTC40														MGST3								MIR4323
SLC22A23			TTC7B														MIB1								MIR4326
SLC25A1			TTLL1														MICA								MIR433
SLC25A12			TTLL11														MICAL2								MIR4440
SLC25A13			TTLL13														MICB								MIR4441
SLC25A14			TTLL9														MID1IP1								MIR4442
SLC25A16			TTPA														MIDN								MIR4449
SLC25A19			TTPAL														MIER1								MIR4456
SLC25A20			TUB														MIER2								MIR4499
SLC25A21			TUBA1A														MIR1181								MIR4520A
SLC25A23			TUBE1														MIR1236								MIR4520B
SLC25A33			TUBGCP4														MIR1281								MIR4632
SLC25A35			TXNRD3														MIR1292								MIR4635
SLC25A4			TYRO3														MIR1469								MIR4646
SLC25A44			UAP1L1														MIR17								MIR4648
SLC25A5			UBE2D1														MIR17HG								MIR4649
SLC25A5-AS1			UBE2H														MIR18A								MIR4655
SLC27A3			UBE2O														MIR1908								MIR4656
SLC27A4			UBE2Q2P1														MIR191								MIR4666A
SLC2A4			UBLCP1														MIR193A								MIR4673
SLC2A4RG			UCK1														MIR19A								MIR4678
SLC2A8			UEVLD														MIR20A								MIR4688
SLC35A1			ULBP3														MIR210								MIR4695
SLC35B4			ULK2														MIR210HG								MIR4710
SLC35G2			UNC119														MIR219-1								MIR4722
SLC36A1			UQCR10														MIR22HG								MIR4737
SLC37A4			URB1														MIR3124								MIR4745
SLC38A10			USE1														MIR3143								MIR4746
SLC38A9			USP2														MIR3153								MIR4747
SLC39A14			USP30														MIR3175								MIR4750
SLC41A1			USP30-AS1														MIR3180-4								MIR4758
SLC45A3			UST														MIR3180-5								MIR4779
SLC6A15			UTP14A														MIR3188								MIR4785
SLC7A6OS			VAMP3														MIR3190								MIR4801
SLC9A1			VAX1														MIR3191								MIR483
SLC9B1			VAX2														MIR3193								MIR503
SLCO3A1			VDR														MIR3199-1								MIR5088
SLFN11			VEGFB														MIR3199-2								MIR5189
SLX4			VMO1														MIR31HG								MIR541
SMC1B			VPS16														MIR3610								MIR548AO
SMPD1			VPS37B														MIR3651								MIR5580
SMPD2			VPS37D														MIR3652								MIR5696
SMYD3			VPS39														MIR3656								MIR5698
SNAI1			VPS8														MIR3661								MIR5699
SNAI3			VSIG10L														MIR3676								MIR596
SNAP29			VSTM5														MIR3684								MIR637
SNAPC3			VWA5B2														MIR378D2								MIR647
SNAPIN			VWCE														MIR3912								MIR656
SNED1			VWDE														MIR3917								MIR661
SNORD58C			WASF3														MIR3939								MIR663B
SNRNP25			WBP2NL														MIR425								MIR671
SNRNP35			WBSCR16														MIR4258								MIR9-3
SNRNP70			WBSCR27														MIR4434								MIR939
SNRPD2			WDR13														MIR4444-1								MIR941-1
SNW1			WDR16														MIR4453								MIR941-2
SNX15			WDR17														MIR4469								MIR941-3
SNX22			WDR18														MIR4470								MIR941-4
SNX8			WDR24														MIR4488								MIR943
SORBS1			WDR35														MIR4492								MIRLET7BHG
SP6			WDR69														MIR4505								MKNK2
SPATA13			WDR90														MIR4515								MLKL
SPATA18			WDR93														MIR4521								MLLT11
SPATA20			WFDC2														MIR4523								MLNR
SPATA2L			WFS1														MIR4638								MLPH
SPC25			WIPF1														MIR4687								MMD2
SPECC1			WIPF2														MIR4734								MME
SPECC1L			WIPF3														MIR4738								MMP14
SPIRE2			WNK4														MIR4741								MMP2
SPNS1			WNT2														MIR4754								MMP21
SPPL2B			WNT2B														MIR4781								MMP23A
[truncated: 1,813 more rows]
