# Supplementary material for: BRG1 Activates Proliferation and Transcription of Cell Cycle-Dependent Genes in Breast Cancer Cells
Source: Cancers (Basel). 2020 Feb 4;12(2):349. doi: 10.3390/cancers12020349 (PMC7072512; doi:10.3390/cancers12020349)
Supplement: Supplementary file 1 [file cancers-12-00349-s001.zip › cancers-691070-suppl-final/cancers-691070-supplementary tables/Table S2.xlsx]

## Sheet: Gene onthology
Table S2: GO
GO Term	Description	P-value	FDR q-value	Enrichment	N	B	n	b	Genes
GO:0006139	nucleobase-containing compound metabolic process	1.04e-29	1.39e-25	1.2	9983	1932	5560	1295	[TRMT2B - trna methyltransferase 2 homolog b (s. cerevisiae), POP1 - processing of precursor 1, ribonuclease p/mrp subunit (s. cerevisiae), PMS2P3 - postmeiotic segregation increased 2 pseudogene 3, GFPT1 - glutamine--fructose-6-phosphate transami
GO:0090304	nucleic acid metabolic process	1.75e-29	1.17e-25	1.23	9983	1562	5560	1070	[TRMT2B - trna methyltransferase 2 homolog b (s. cerevisiae), POP1 - processing of precursor 1, ribonuclease p/mrp subunit (s. cerevisiae), PMS2P3 - postmeiotic segregation increased 2 pseudogene 3, EXOSC10 - exosome component 10, RNPC3 - rna-bi
GO:0046483	heterocycle metabolic process	2.99e-29	1.33e-25	1.2	9983	2025	5560	1349	[TRMT2B - trna methyltransferase 2 homolog b (s. cerevisiae), PMS2P3 - postmeiotic segregation increased 2 pseudogene 3, POP1 - processing of precursor 1, ribonuclease p/mrp subunit (s. cerevisiae), GFPT1 - glutamine--fructose-6-phosphate transami
GO:0006725	cellular aromatic compound metabolic process	2.42e-27	8.06e-24	1.19	9983	2043	5560	1352	[TRMT2B - trna methyltransferase 2 homolog b (s. cerevisiae), POP1 - processing of precursor 1, ribonuclease p/mrp subunit (s. cerevisiae), PMS2P3 - postmeiotic segregation increased 2 pseudogene 3, GFPT1 - glutamine--fructose-6-phosphate transami
GO:0034641	cellular nitrogen compound metabolic process	9.15e-27	2.44e-23	1.18	9983	2227	5560	1459	[TRMT2B - trna methyltransferase 2 homolog b (s. cerevisiae), PMS2P3 - postmeiotic segregation increased 2 pseudogene 3, POP1 - processing of precursor 1, ribonuclease p/mrp subunit (s. cerevisiae), GFPT1 - glutamine--fructose-6-phosphate transami
GO:1901360	organic cyclic compound metabolic process	2.47e-26	5.49e-23	1.18	9983	2156	5560	1415	[TRMT2B - trna methyltransferase 2 homolog b (s. cerevisiae), POP1 - processing of precursor 1, ribonuclease p/mrp subunit (s. cerevisiae), PMS2P3 - postmeiotic segregation increased 2 pseudogene 3, GFPT1 - glutamine--fructose-6-phosphate transami
GO:0044237	cellular metabolic process	1.24e-25	2.35e-22	1.1	9983	4701	5560	2876	[AFG3L2 - afg3 atpase family member 3-like 2 (s. cerevisiae), POP1 - processing of precursor 1, ribonuclease p/mrp subunit (s. cerevisiae), PMS2P3 - postmeiotic segregation increased 2 pseudogene 3, MSL3 - male-specific lethal 3 homolog (drosophil
GO:0008152	metabolic process	1.83e-21	3.05e-18	1.08	9983	5055	5560	3050	[AFG3L2 - afg3 atpase family member 3-like 2 (s. cerevisiae), PMS2P3 - postmeiotic segregation increased 2 pseudogene 3, POP1 - processing of precursor 1, ribonuclease p/mrp subunit (s. cerevisiae), EXOSC10 - exosome component 10, MSL3 - male-sp
GO:0044238	primary metabolic process	3.96e-21	5.86e-18	1.09	9983	4531	5560	2755	[AFG3L2 - afg3 atpase family member 3-like 2 (s. cerevisiae), POP1 - processing of precursor 1, ribonuclease p/mrp subunit (s. cerevisiae), PMS2P3 - postmeiotic segregation increased 2 pseudogene 3, MSL3 - male-specific lethal 3 homolog (drosophil
GO:0071704	organic substance metabolic process	3.95e-20	5.27e-17	1.09	9983	4747	5560	2870	[AFG3L2 - afg3 atpase family member 3-like 2 (s. cerevisiae), POP1 - processing of precursor 1, ribonuclease p/mrp subunit (s. cerevisiae), PMS2P3 - postmeiotic segregation increased 2 pseudogene 3, MSL3 - male-specific lethal 3 homolog (drosophil
GO:0043170	macromolecule metabolic process	1.45e-19	1.75e-16	1.1	9983	3755	5560	2307	[AFG3L2 - afg3 atpase family member 3-like 2 (s. cerevisiae), POP1 - processing of precursor 1, ribonuclease p/mrp subunit (s. cerevisiae), PMS2P3 - postmeiotic segregation increased 2 pseudogene 3, MSL3 - male-specific lethal 3 homolog (drosophil
GO:0016070	RNA metabolic process	1.83e-19	2.04e-16	1.22	9983	1106	5560	754	[RSRC1 - arginine/serine-rich coiled-coil 1, TRMT2B - trna methyltransferase 2 homolog b (s. cerevisiae), POP1 - processing of precursor 1, ribonuclease p/mrp subunit (s. cerevisiae), EXOSC10 - exosome component 10, SYMPK - symplekin, RNPC3 -
GO:0006807	nitrogen compound metabolic process	3.08e-19	3.16e-16	1.09	9983	4269	5560	2596	[AFG3L2 - afg3 atpase family member 3-like 2 (s. cerevisiae), POP1 - processing of precursor 1, ribonuclease p/mrp subunit (s. cerevisiae), PMS2P3 - postmeiotic segregation increased 2 pseudogene 3, MSL3 - male-specific lethal 3 homolog (drosophil
GO:0044260	cellular macromolecule metabolic process	3.78e-17	3.59e-14	1.11	9983	2982	5560	1850	[AFG3L2 - afg3 atpase family member 3-like 2 (s. cerevisiae), POP1 - processing of precursor 1, ribonuclease p/mrp subunit (s. cerevisiae), PMS2P3 - postmeiotic segregation increased 2 pseudogene 3, MSL3 - male-specific lethal 3 homolog (drosophil
GO:0033554	cellular response to stress	3.69e-12	3.28e-09	1.18	9983	1059	5560	694	[PMS2P3 - postmeiotic segregation increased 2 pseudogene 3, GFPT1 - glutamine--fructose-6-phosphate transaminase 1, PHLDA3 - pleckstrin homology-like domain, family a, member 3, MAP3K8 - mitogen-activated protein kinase kinase kinase 8, WDR76 -
GO:0006396	RNA processing	4.3e-12	3.58e-09	1.23	9983	621	5560	427	[TRMT2B - trna methyltransferase 2 homolog b (s. cerevisiae), RSRC1 - arginine/serine-rich coiled-coil 1, POP1 - processing of precursor 1, ribonuclease p/mrp subunit (s. cerevisiae), EXOSC10 - exosome component 10, RNPC3 - rna-binding region (rnp1, rrm) containing 3, SYMPK - symplekin, SF3A3 - splicing factor 3a, subunit 3, 60kda, AARS - alanyl-trna synthetase, HNRNPA0 - heterogeneous nuclear ri…
GO:2000112	regulation of cellular macromolecule biosynthetic process	1.98e-11	1.55e-08	1.11	9983	2155	5560	1335	[PMS2P3 - postmeiotic segregation increased 2 pseudogene 3, EXOSC10 - exosome component 10, MSL3 - male-specific lethal 3 homolog (drosophila), ZNF239 - zinc finger protein 239, TADA1 - transcriptional adaptor 1, GDF9 - growth differentiation
GO:0016071	mRNA metabolic process	3.91e-11	2.89e-08	1.28	9983	390	5560	279	[RSRC1 - arginine/serine-rich coiled-coil 1, EXOSC5 - exosome component 5, EXOSC10 - exosome component 10, CWC27 - cwc27 spliceosome-associated protein homolog (s. cerevisiae), SAP18 - sin3a-associated protein, 18kda, SYMPK - symplekin, RNPC3 - rna-binding region (rnp1, rrm) containing 3, SF3A3 - splicing factor 3a, subunit 3, 60kda, HSF1 - heat shock transcription factor 1, HNRNPA0 - heterogeneo…
GO:0006397	mRNA processing	4.93e-11	3.46e-08	1.34	9983	263	5560	197	[RSRC1 - arginine/serine-rich coiled-coil 1, CWC27 - cwc27 spliceosome-associated protein homolog (s. cerevisiae), SAP18 - sin3a-associated protein, 18kda, RNPC3 - rna-binding region (rnp1, rrm) containing 3, SYMPK - symplekin, HSF1 - heat shock transcription factor 1, SF3A3 - splicing factor 3a, subunit 3, 60kda, SUGP2 - surp and g patch domain containing 2, HNRNPA0 - heterogeneous nuclear ribon…
GO:0010556	regulation of macromolecule biosynthetic process	7.24e-11	4.82e-08	1.11	9983	2224	5560	1371	[PMS2P3 - postmeiotic segregation increased 2 pseudogene 3, EXOSC10 - exosome component 10, MSL3 - male-specific lethal 3 homolog (drosophila), ZNF239 - zinc finger protein 239, TADA1 - transcriptional adaptor 1, GDF9 - growth differentiation
GO:0019219	regulation of nucleobase-containing compound metabolic process	7.27e-11	4.62e-08	1.11	9983	2269	5560	1397	[PMS2P3 - postmeiotic segregation increased 2 pseudogene 3, EXOSC10 - exosome component 10, MSL3 - male-specific lethal 3 homolog (drosophila), ZNF239 - zinc finger protein 239, TADA1 - transcriptional adaptor 1, GDF9 - growth differentiation
GO:0031326	regulation of cellular biosynthetic process	2.44e-10	1.48e-07	1.1	9983	2319	5560	1422	[PMS2P3 - postmeiotic segregation increased 2 pseudogene 3, AGAP2 - arfgap with gtpase domain, ankyrin repeat and ph domain 2, ZNF239 - zinc finger protein 239, EXOSC10 - exosome component 10, MSL3 - male-specific lethal 3 homolog (drosophila),
GO:0018130	heterocycle biosynthetic process	2.95e-10	1.71e-07	1.19	9983	794	5560	525	[GFPT1 - glutamine--fructose-6-phosphate transaminase 1, ENTPD4 - ectonucleoside triphosphate diphosphohydrolase 4, SYMPK - symplekin, SCD5 - stearoyl-coa desaturase 5, MKI67IP - mki67 (fha domain) interacting nucleolar phosphoprotein, COX5B - cytochrome c oxidase subunit vb, ELOF1 - elongation factor 1 homolog (s. cerevisiae), LIG1 - ligase i, dna, atp-dependent, SPR - sepiapterin reductase (7,8…
GO:1901362	organic cyclic compound biosynthetic process	3.68e-10	2.04e-07	1.18	9983	866	5560	568	[GFPT1 - glutamine--fructose-6-phosphate transaminase 1, ENTPD4 - ectonucleoside triphosphate diphosphohydrolase 4, SYMPK - symplekin, SCD5 - stearoyl-coa desaturase 5, MKI67IP - mki67 (fha domain) interacting nucleolar phosphoprotein, COX5B - cytochrome c oxidase subunit vb, ELOF1 - elongation factor 1 homolog (s. cerevisiae), AMACR - alpha-methylacyl-coa racemase, LIG1 - ligase i, dna, atp-depe…
GO:0009889	regulation of biosynthetic process	3.86e-10	2.06e-07	1.1	9983	2365	5560	1447	[PMS2P3 - postmeiotic segregation increased 2 pseudogene 3, AGAP2 - arfgap with gtpase domain, ankyrin repeat and ph domain 2, ZNF239 - zinc finger protein 239, MSL3 - male-specific lethal 3 homolog (drosophila), EXOSC10 - exosome component 10,
GO:0044271	cellular nitrogen compound biosynthetic process	4.85e-10	2.48e-07	1.16	9983	987	5560	640	[GFPT1 - glutamine--fructose-6-phosphate transaminase 1, ENTPD4 - ectonucleoside triphosphate diphosphohydrolase 4, SYMPK - symplekin, SCD5 - stearoyl-coa desaturase 5, COX5B - cytochrome c oxidase subunit vb, MKI67IP - mki67 (fha domain) inte
GO:0008380	RNA splicing	1.16e-09	5.74e-07	1.35	9983	221	5560	166	[RSRC1 - arginine/serine-rich coiled-coil 1, DHX8 - deah (asp-glu-ala-his) box polypeptide 8, HTATSF1 - hiv-1 tat specific factor 1, FMR1 - fragile x mental retardation 1, CWC27 - cwc27 spliceosome-associated protein homolog (s. cerevisiae), SAP18 - sin3a-associated protein, 18kda, SYMPK - symplekin, RNPC3 - rna-binding region (rnp1, rrm) containing 3, CDC5L - cell division cycle 5-like, DDX1 - d…
GO:0006974	cellular response to DNA damage stimulus	1.17e-09	5.56e-07	1.22	9983	554	5560	376	[CCNK - cyclin k, PMS2P3 - postmeiotic segregation increased 2 pseudogene 3, RFC4 - replication factor c (activator 1) 4, 37kda, RFC5 - replication factor c (activator 1) 5, 36.5kda, RFC2 - replication factor c (activator 1) 2, 40kda, RFC3 - replication factor c (activator 1) 3, 38kda, REV3L - rev3-like, polymerase (dna directed), zeta, catalytic subunit, STRA13 - stimulated by retinoic acid 13, …
GO:0031323	regulation of cellular metabolic process	1.25e-09	5.74e-07	1.07	9983	3384	5560	2025	[PMS2P3 - postmeiotic segregation increased 2 pseudogene 3, AGAP2 - arfgap with gtpase domain, ankyrin repeat and ph domain 2, MSL3 - male-specific lethal 3 homolog (drosophila), EXOSC10 - exosome component 10, TADA1 - transcriptional adaptor 1,
GO:0006259	DNA metabolic process	2.08e-09	9.26e-07	1.21	9983	572	5560	386	[PMS2P3 - postmeiotic segregation increased 2 pseudogene 3, FBXO18 - f-box protein, helicase, 18, LIG1 - ligase i, dna, atp-dependent, LIG3 - ligase iii, dna, atp-dependent, CHAF1B - chromatin assembly factor 1, subunit b (p60), ABL1 - c-abl oncogene 1, non-receptor tyrosine kinase, USP51 - ubiquitin specific peptidase 51, PMS1 - pms1 postmeiotic segregation increased 1 (s. cerevisiae), ASCC3 - a…
GO:0019222	regulation of metabolic process	2.16e-09	9.28e-07	1.07	9983	3658	5560	2178	[PMS2P3 - postmeiotic segregation increased 2 pseudogene 3, AGAP2 - arfgap with gtpase domain, ankyrin repeat and ph domain 2, MSL3 - male-specific lethal 3 homolog (drosophila), EXOSC10 - exosome component 10, TADA1 - transcriptional adaptor 1,
GO:0010468	regulation of gene expression	2.25e-09	9.37e-07	1.09	9983	2445	5560	1487	[PMS2P3 - postmeiotic segregation increased 2 pseudogene 3, GFPT1 - glutamine--fructose-6-phosphate transaminase 1, ZNF239 - zinc finger protein 239, MSL3 - male-specific lethal 3 homolog (drosophila), EXOSC10 - exosome component 10, TADA1 - t
GO:0019438	aromatic compound biosynthetic process	4.44e-09	1.79e-06	1.17	9983	792	5560	518	[GFPT1 - glutamine--fructose-6-phosphate transaminase 1, ENTPD4 - ectonucleoside triphosphate diphosphohydrolase 4, SYMPK - symplekin, SCD5 - stearoyl-coa desaturase 5, COX5B - cytochrome c oxidase subunit vb, MKI67IP - mki67 (fha domain) interacting nucleolar phosphoprotein, ELOF1 - elongation factor 1 homolog (s. cerevisiae), LIG1 - ligase i, dna, atp-dependent, SPR - sepiapterin reductase (7,8…
GO:0080090	regulation of primary metabolic process	6.17e-09	2.42e-06	1.07	9983	3298	5560	1970	[PMS2P3 - postmeiotic segregation increased 2 pseudogene 3, AGAP2 - arfgap with gtpase domain, ankyrin repeat and ph domain 2, MSL3 - male-specific lethal 3 homolog (drosophila), EXOSC10 - exosome component 10, TADA1 - transcriptional adaptor 1,
GO:0034660	ncRNA metabolic process	6.38e-09	2.43e-06	1.26	9983	370	5560	259	[CCNK - cyclin k, TRMT2B - trna methyltransferase 2 homolog b (s. cerevisiae), POP1 - processing of precursor 1, ribonuclease p/mrp subunit (s. cerevisiae), EXOSC5 - exosome component 5, EXOSC10 - exosome component 10, RPP25 - ribonuclease p/mrp 25kda subunit, MKI67IP - mki67 (fha domain) interacting nucleolar phosphoprotein, AARS - alanyl-trna synthetase, TRMT1L - trna methyltransferase 1 homolo…
GO:0051252	regulation of RNA metabolic process	6.49e-09	2.4e-06	1.1	9983	2059	5560	1261	[PMS2P3 - postmeiotic segregation increased 2 pseudogene 3, MSL3 - male-specific lethal 3 homolog (drosophila), ZNF239 - zinc finger protein 239, TADA1 - transcriptional adaptor 1, GDF9 - growth differentiation factor 9, HNRNPA0 - heterogeneou
GO:0009058	biosynthetic process	6.72e-09	2.42e-06	1.11	9983	1642	5560	1019	[GFPT1 - glutamine--fructose-6-phosphate transaminase 1, SYMPK - symplekin, SCD5 - stearoyl-coa desaturase 5, CHAF1B - chromatin assembly factor 1, subunit b (p60), GCNT1 - glucosaminyl (n-acetyl) transferase 1, core 2, NR6A1 - nuclear recepto
GO:1901576	organic substance biosynthetic process	6.94e-09	2.43e-06	1.12	9983	1613	5560	1002	[GFPT1 - glutamine--fructose-6-phosphate transaminase 1, SYMPK - symplekin, SCD5 - stearoyl-coa desaturase 5, CHAF1B - chromatin assembly factor 1, subunit b (p60), GCNT1 - glucosaminyl (n-acetyl) transferase 1, core 2, NR6A1 - nuclear recepto
GO:0044249	cellular biosynthetic process	7.08e-09	2.42e-06	1.12	9983	1536	5560	957	[GFPT1 - glutamine--fructose-6-phosphate transaminase 1, SYMPK - symplekin, SCD5 - stearoyl-coa desaturase 5, CHAF1B - chromatin assembly factor 1, subunit b (p60), GCNT1 - glucosaminyl (n-acetyl) transferase 1, core 2, NR6A1 - nuclear recepto
GO:0034654	nucleobase-containing compound biosynthetic process	1.05e-08	3.49e-06	1.18	9983	742	5560	486	[GFPT1 - glutamine--fructose-6-phosphate transaminase 1, ENTPD4 - ectonucleoside triphosphate diphosphohydrolase 4, SYMPK - symplekin, SCD5 - stearoyl-coa desaturase 5, MKI67IP - mki67 (fha domain) interacting nucleolar phosphoprotein, COX5B - cytochrome c oxidase subunit vb, ELOF1 - elongation factor 1 homolog (s. cerevisiae), LIG1 - ligase i, dna, atp-dependent, LIG3 - ligase iii, dna, atp-depe…
GO:0060255	regulation of macromolecule metabolic process	1.17e-08	3.82e-06	1.07	9983	3359	5560	2002	[PMS2P3 - postmeiotic segregation increased 2 pseudogene 3, AGAP2 - arfgap with gtpase domain, ankyrin repeat and ph domain 2, MSL3 - male-specific lethal 3 homolog (drosophila), EXOSC10 - exosome component 10, TADA1 - transcriptional adaptor 1,
GO:0051726	regulation of cell cycle	2.17e-08	6.89e-06	1.17	9983	793	5560	515	[WDR76 - wd repeat domain 76, BTG3 - btg family, member 3, ABL1 - c-abl oncogene 1, non-receptor tyrosine kinase, PHC3 - polyhomeotic homolog 3 (drosophila), CNOT11 - ccr4-not transcription complex, subunit 11, USP51 - ubiquitin specific peptidase 51, SPAST - spastin, KAT2A - k(lysine) acetyltransferase 2a, FBXL18 - f-box and leucine-rich repeat protein 18, GADD45G - growth arrest and dna-damage-…
GO:0051171	regulation of nitrogen compound metabolic process	2.35e-08	7.29e-06	1.07	9983	3200	5560	1909	[PMS2P3 - postmeiotic segregation increased 2 pseudogene 3, AGAP2 - arfgap with gtpase domain, ankyrin repeat and ph domain 2, MSL3 - male-specific lethal 3 homolog (drosophila), EXOSC10 - exosome component 10, TADA1 - transcriptional adaptor 1,
GO:0034645	cellular macromolecule biosynthetic process	4.21e-08	1.28e-05	1.17	9983	694	5560	454	[MKI67IP - mki67 (fha domain) interacting nucleolar phosphoprotein, LIG1 - ligase i, dna, atp-dependent, LIG3 - ligase iii, dna, atp-dependent, CHAF1B - chromatin assembly factor 1, subunit b (p60), NCOR1 - nuclear receptor corepressor 1, GCNT1 - glucosaminyl (n-acetyl) transferase 1, core 2, ABLIM2 - actin binding lim protein family, member 2, SLX4 - slx4 structure-specific endonuclease subunit,…
GO:0043412	macromolecule modification	4.91e-08	1.45e-05	1.09	9983	2021	5560	1232	[TRMT2B - trna methyltransferase 2 homolog b (s. cerevisiae), GFPT1 - glutamine--fructose-6-phosphate transaminase 1, MSL3 - male-specific lethal 3 homolog (drosophila), TADA1 - transcriptional adaptor 1, AARS - alanyl-trna synthetase, OS9 - o
GO:0006417	regulation of translation	5.67e-08	1.64e-05	1.31	9983	225	5560	164	[TOB1 - transducer of erbb2, 1, EIF3K - eukaryotic translation initiation factor 3, subunit k, FMR1 - fragile x mental retardation 1, RBM23 - rna binding motif protein 23, TCOF1 - treacher collins-franceschetti syndrome 1, PAIP1 - poly(a) binding protein interacting protein 1, TSC1 - tuberous sclerosis 1, DDX1 - dead (asp-glu-ala-asp) box helicase 1, NCK1 - nck adaptor protein 1, TNRC6A - trinucl…
GO:0009059	macromolecule biosynthetic process	5.96e-08	1.69e-05	1.15	9983	864	5560	555	[SYMPK - symplekin, MKI67IP - mki67 (fha domain) interacting nucleolar phosphoprotein, ELOF1 - elongation factor 1 homolog (s. cerevisiae), LIG1 - ligase i, dna, atp-dependent, LIG3 - ligase iii, dna, atp-dependent, CHAF1B - chromatin assembly factor 1, subunit b (p60), GCNT1 - glucosaminyl (n-acetyl) transferase 1, core 2, NCOR1 - nuclear receptor corepressor 1, NR6A1 - nuclear receptor subfamil…
GO:2001141	regulation of RNA biosynthetic process	7.49e-08	2.08e-05	1.1	9983	1911	5560	1167	[PMS2P3 - postmeiotic segregation increased 2 pseudogene 3, MSL3 - male-specific lethal 3 homolog (drosophila), ZNF239 - zinc finger protein 239, TADA1 - transcriptional adaptor 1, GDF9 - growth differentiation factor 9, ZNF280C - zinc finger
GO:1903506	regulation of nucleic acid-templated transcription	7.49e-08	2.04e-05	1.1	9983	1911	5560	1167	[PMS2P3 - postmeiotic segregation increased 2 pseudogene 3, MSL3 - male-specific lethal 3 homolog (drosophila), ZNF239 - zinc finger protein 239, TADA1 - transcriptional adaptor 1, GDF9 - growth differentiation factor 9, ZNF280C - zinc finger
GO:0034470	ncRNA processing	8.49e-08	2.26e-05	1.28	9983	265	5560	189	[TRMT2B - trna methyltransferase 2 homolog b (s. cerevisiae), POP1 - processing of precursor 1, ribonuclease p/mrp subunit (s. cerevisiae), EXOSC5 - exosome component 5, EXOSC10 - exosome component 10, DDX1 - dead (asp-glu-ala-asp) box helicase 1, PARN - poly(a)-specific ribonuclease, TBL3 - transducin (beta)-like 3, RPP25 - ribonuclease p/mrp 25kda subunit, AARS - alanyl-trna synthetase, INTS5 -…
GO:0034248	regulation of cellular amide metabolic process	1.04e-07	2.72e-05	1.28	9983	256	5560	183	[TOB1 - transducer of erbb2, 1, FMR1 - fragile x mental retardation 1, RBM23 - rna binding motif protein 23, EIF3K - eukaryotic translation initiation factor 3, subunit k, TCOF1 - treacher collins-franceschetti syndrome 1, PAIP1 - poly(a) binding protein interacting protein 1, TSC1 - tuberous sclerosis 1, DDX1 - dead (asp-glu-ala-asp) box helicase 1, NCK1 - nck adaptor protein 1, TNRC6A - trinucl…
GO:0032774	RNA biosynthetic process	1.22e-07	3.12e-05	1.22	9983	410	5560	279	[CCNK - cyclin k, HSF2 - heat shock transcription factor 2, SYMPK - symplekin, TRIM24 - tripartite motif containing 24, POLR3D - polymerase (rna) iii (dna directed) polypeptide d, 44kda, HSF1 - heat shock transcription factor 1, MKI67IP - mki67 (fha domain) interacting nucleolar phosphoprotein, CEBPZ - ccaat/enhancer binding protein (c/ebp), zeta, ELOF1 - elongation factor 1 homolog (s. cerevisia…
GO:0000375	RNA splicing, via transesterification reactions	1.99e-07	4.99e-05	1.35	9983	161	5560	121	[RSRC1 - arginine/serine-rich coiled-coil 1, DHX8 - deah (asp-glu-ala-his) box polypeptide 8, HTATSF1 - hiv-1 tat specific factor 1, CWC27 - cwc27 spliceosome-associated protein homolog (s. cerevisiae), SYMPK - symplekin, RNPC3 - rna-binding region (rnp1, rrm) containing 3, CDC5L - cell division cycle 5-like, SYF2 - syf2 pre-mrna-splicing factor, SF3A3 - splicing factor 3a, subunit 3, 60kda, GCFC…
GO:0006355	regulation of transcription, DNA-templated	2.89e-07	7.14e-05	1.09	9983	1871	5560	1139	[PMS2P3 - postmeiotic segregation increased 2 pseudogene 3, MSL3 - male-specific lethal 3 homolog (drosophila), ZNF239 - zinc finger protein 239, TADA1 - transcriptional adaptor 1, GDF9 - growth differentiation factor 9, ZNF280C - zinc finger
GO:0022618	ribonucleoprotein complex assembly	5.2e-07	0.000126	1.34	9983	155	5560	116	[EIF3K - eukaryotic translation initiation factor 3, subunit k, DDX1 - dead (asp-glu-ala-asp) box helicase 1, SF3A3 - splicing factor 3a, subunit 3, 60kda, GCFC2 - gc-rich sequence dna-binding factor 2, DHX30 - deah (asp-glu-ala-his) box helicase 30, SF3A1 - splicing factor 3a, subunit 1, 120kda, SHQ1 - shq1, h/aca ribonucleoprotein assembly factor, BOP1 - block of proliferation 1, GEMIN5 - gem (…
GO:0051641	cellular localization	5.79e-07	0.000138	1.11	9983	1368	5560	845	[EXOSC10 - exosome component 10, SYMPK - symplekin, TTC26 - tetratricopeptide repeat domain 26, AP3M2 - adaptor-related protein complex 3, mu 2 subunit, OS9 - osteosarcoma amplified 9, endoplasmic reticulum lectin, SSX2IP - synovial sarcoma, x
GO:0071826	ribonucleoprotein complex subunit organization	6.27e-07	0.000147	1.33	9983	163	5560	121	[DHX8 - deah (asp-glu-ala-his) box polypeptide 8, EIF3K - eukaryotic translation initiation factor 3, subunit k, DDX1 - dead (asp-glu-ala-asp) box helicase 1, SF3A3 - splicing factor 3a, subunit 3, 60kda, GCFC2 - gc-rich sequence dna-binding factor 2, DHX30 - deah (asp-glu-ala-his) box helicase 30, SF3A1 - splicing factor 3a, subunit 1, 120kda, SHQ1 - shq1, h/aca ribonucleoprotein assembly factor…
GO:0046907	intracellular transport	6.58e-07	0.000151	1.13	9983	949	5560	599	[RSRC1 - arginine/serine-rich coiled-coil 1, TMEM87B - transmembrane protein 87b, SPTAN1 - spectrin, alpha, non-erythrocytic 1, SYMPK - symplekin, TTC26 - tetratricopeptide repeat domain 26, AP3M2 - adaptor-related protein complex 3, mu 2 subunit, WDR19 - wd repeat domain 19, COX5B - cytochrome c oxidase subunit vb, SPTBN4 - spectrin, beta, non-erythrocytic 4, AKAP12 - a kinase (prka) anchor prot…
GO:0006996	organelle organization	6.72e-07	0.000152	1.1	9983	1503	5560	923	[AFG3L2 - afg3 atpase family member 3-like 2 (s. cerevisiae), DSN1 - dsn1, mis12 kinetochore complex component, TTC26 - tetratricopeptide repeat domain 26, THEM4 - thioesterase superfamily member 4, SSX2IP - synovial sarcoma, x breakpoint 2 inte
GO:0000377	RNA splicing, via transesterification reactions with bulged adenosine as nucleophile	6.8e-07	0.000151	1.34	9983	157	5560	117	[RSRC1 - arginine/serine-rich coiled-coil 1, DHX8 - deah (asp-glu-ala-his) box polypeptide 8, HTATSF1 - hiv-1 tat specific factor 1, CWC27 - cwc27 spliceosome-associated protein homolog (s. cerevisiae), CDC5L - cell division cycle 5-like, RNPC3 - rna-binding region (rnp1, rrm) containing 3, SYMPK - symplekin, SF3A3 - splicing factor 3a, subunit 3, 60kda, SYF2 - syf2 pre-mrna-splicing factor, GCFC…
GO:0000398	mRNA splicing, via spliceosome	6.8e-07	0.000149	1.34	9983	157	5560	117	[RSRC1 - arginine/serine-rich coiled-coil 1, DHX8 - deah (asp-glu-ala-his) box polypeptide 8, HTATSF1 - hiv-1 tat specific factor 1, CWC27 - cwc27 spliceosome-associated protein homolog (s. cerevisiae), SYMPK - symplekin, RNPC3 - rna-binding region (rnp1, rrm) containing 3, CDC5L - cell division cycle 5-like, SYF2 - syf2 pre-mrna-splicing factor, SF3A3 - splicing factor 3a, subunit 3, 60kda, GCFC…
GO:0010558	negative regulation of macromolecule biosynthetic process	7.08e-07	0.000152	1.14	9983	826	5560	526	[EXOSC10 - exosome component 10, MSL3 - male-specific lethal 3 homolog (drosophila), ZNF239 - zinc finger protein 239, PATZ1 - poz (btb) and at hook containing zinc finger 1, FBXO18 - f-box protein, helicase, 18, LIG3 - ligase iii, dna, atp-dependent, NCOR1 - nuclear receptor corepressor 1, NR6A1 - nuclear receptor subfamily 6, group a, member 1, DPF1 - d4, zinc and double phd fingers family 1, Y…
GO:2000113	negative regulation of cellular macromolecule biosynthetic process	9.04e-07	0.000191	1.15	9983	785	5560	501	[EXOSC10 - exosome component 10, ZNF239 - zinc finger protein 239, MSL3 - male-specific lethal 3 homolog (drosophila), PATZ1 - poz (btb) and at hook containing zinc finger 1, FBXO18 - f-box protein, helicase, 18, LIG3 - ligase iii, dna, atp-dependent, NCOR1 - nuclear receptor corepressor 1, NR6A1 - nuclear receptor subfamily 6, group a, member 1, DPF1 - d4, zinc and double phd fingers family 1, Y…
GO:0006281	DNA repair	9.26e-07	0.000193	1.21	9983	377	5560	255	[PMS2P3 - postmeiotic segregation increased 2 pseudogene 3, RFC4 - replication factor c (activator 1) 4, 37kda, RFC5 - replication factor c (activator 1) 5, 36.5kda, RFC2 - replication factor c (activator 1) 2, 40kda, RFC3 - replication factor c (activator 1) 3, 38kda, REV3L - rev3-like, polymerase (dna directed), zeta, catalytic subunit, STRA13 - stimulated by retinoic acid 13, HSF1 - heat shock…
GO:0009890	negative regulation of biosynthetic process	1.52e-06	0.000312	1.14	9983	865	5560	547	[EXOSC10 - exosome component 10, MSL3 - male-specific lethal 3 homolog (drosophila), ZNF239 - zinc finger protein 239, PATZ1 - poz (btb) and at hook containing zinc finger 1, FBXO18 - f-box protein, helicase, 18, LIG3 - ligase iii, dna, atp-dependent, NCOR1 - nuclear receptor corepressor 1, NR6A1 - nuclear receptor subfamily 6, group a, member 1, DPF1 - d4, zinc and double phd fingers family 1, G…
GO:0031327	negative regulation of cellular biosynthetic process	1.67e-06	0.000338	1.14	9983	857	5560	542	[EXOSC10 - exosome component 10, ZNF239 - zinc finger protein 239, MSL3 - male-specific lethal 3 homolog (drosophila), FBXO18 - f-box protein, helicase, 18, PATZ1 - poz (btb) and at hook containing zinc finger 1, LIG3 - ligase iii, dna, atp-dependent, NCOR1 - nuclear receptor corepressor 1, NR6A1 - nuclear receptor subfamily 6, group a, member 1, DPF1 - d4, zinc and double phd fingers family 1, Y…
GO:0045934	negative regulation of nucleobase-containing compound metabolic process	2.34e-06	0.000465	1.14	9983	840	5560	531	[MSL3 - male-specific lethal 3 homolog (drosophila), ZNF239 - zinc finger protein 239, EXOSC10 - exosome component 10, HNRNPA0 - heterogeneous nuclear ribonucleoprotein a0, FBXO18 - f-box protein, helicase, 18, PATZ1 - poz (btb) and at hook containing zinc finger 1, LIG3 - ligase iii, dna, atp-dependent, NCOR1 - nuclear receptor corepressor 1, NR6A1 - nuclear receptor subfamily 6, group a, member…
GO:0010605	negative regulation of macromolecule metabolic process	4.12e-06	0.000807	1.1	9983	1466	5560	895	[AGAP2 - arfgap with gtpase domain, ankyrin repeat and ph domain 2, EXOSC10 - exosome component 10, ZNF239 - zinc finger protein 239, MSL3 - male-specific lethal 3 homolog (drosophila), HNRNPA0 - heterogeneous nuclear ribonucleoprotein a0, OS9
GO:0006464	cellular protein modification process	4.69e-06	0.000905	1.08	9983	1883	5560	1135	[GFPT1 - glutamine--fructose-6-phosphate transaminase 1, MSL3 - male-specific lethal 3 homolog (drosophila), TADA1 - transcriptional adaptor 1, OS9 - osteosarcoma amplified 9, endoplasmic reticulum lectin, GCNT1 - glucosaminyl (n-acetyl) transfe
GO:0036211	protein modification process	4.69e-06	0.000892	1.08	9983	1883	5560	1135	[GFPT1 - glutamine--fructose-6-phosphate transaminase 1, MSL3 - male-specific lethal 3 homolog (drosophila), TADA1 - transcriptional adaptor 1, OS9 - osteosarcoma amplified 9, endoplasmic reticulum lectin, GCNT1 - glucosaminyl (n-acetyl) transfe
GO:0009892	negative regulation of metabolic process	4.77e-06	0.000896	1.09	9983	1588	5560	965	[AGAP2 - arfgap with gtpase domain, ankyrin repeat and ph domain 2, MSL3 - male-specific lethal 3 homolog (drosophila), EXOSC10 - exosome component 10, ZNF239 - zinc finger protein 239, HNRNPA0 - heterogeneous nuclear ribonucleoprotein a0, OS9
GO:0045786	negative regulation of cell cycle	4.81e-06	0.00089	1.2	9983	392	5560	261	[CCNK - cyclin k, YAF2 - yy1 associated factor 2, CAB39L - calcium binding protein 39-like, CDT1 - chromatin licensing and dna replication factor 1, BRCA1 - breast cancer 1, early onset, BTG3 - btg family, member 3, ABL1 - c-abl oncogene 1, non-receptor tyrosine kinase, PRMT2 - protein arginine methyltransferase 2, EP300 - e1a binding protein p300, PHC3 - polyhomeotic homolog 3 (drosophila), CNOT…
GO:0070647	protein modification by small protein conjugation or removal	5.92e-06	0.00108	1.15	9983	637	5560	408	[PCGF5 - polycomb group ring finger 5, MKRN1 - makorin ring finger protein 1, FBXO18 - f-box protein, helicase, 18, OS9 - osteosarcoma amplified 9, endoplasmic reticulum lectin, RNF14 - ring finger protein 14, RUSC1 - run and sh3 domain containing 1, USP51 - ubiquitin specific peptidase 51, RAB40B - rab40b, member ras oncogene family, KAT2A - k(lysine) acetyltransferase 2a, UBE2Q1 - ubiquitin-con…
GO:0022402	cell cycle process	5.98e-06	0.00108	1.15	9983	674	5560	430	[DSN1 - dsn1, mis12 kinetochore complex component, SEPT5 - septin 5, LIG1 - ligase i, dna, atp-dependent, NCOR1 - nuclear receptor corepressor 1, SSX2IP - synovial sarcoma, x breakpoint 2 interacting protein, ABL1 - c-abl oncogene 1, non-receptor tyrosine kinase, CNOT11 - ccr4-not transcription complex, subunit 11, SPAST - spastin, FBXL18 - f-box and leucine-rich repeat protein 18, SLX4 - slx4 st…
GO:0051172	negative regulation of nitrogen compound metabolic process	6.52e-06	0.00116	1.1	9983	1312	5560	804	[AGAP2 - arfgap with gtpase domain, ankyrin repeat and ph domain 2, EXOSC10 - exosome component 10, ZNF239 - zinc finger protein 239, MSL3 - male-specific lethal 3 homolog (drosophila), HNRNPA0 - heterogeneous nuclear ribonucleoprotein a0, OS9
GO:0051716	cellular response to stimulus	6.6e-06	0.00116	1.09	9983	1637	5560	992	[PMS2P3 - postmeiotic segregation increased 2 pseudogene 3, GFPT1 - glutamine--fructose-6-phosphate transaminase 1, WDR76 - wd repeat domain 76, CBX1 - chromobox homolog 1, PDIA5 - protein disulfide isomerase family a, member 5, OS9 - osteosar
GO:0010608	posttranscriptional regulation of gene expression	7.37e-06	0.00127	1.21	9983	341	5560	229	[TOB1 - transducer of erbb2, 1, EXOSC5 - exosome component 5, TSC1 - tuberous sclerosis 1, NCK1 - nck adaptor protein 1, HNRNPA0 - heterogeneous nuclear ribonucleoprotein a0, AARS - alanyl-trna synthetase, PRR16 - proline rich 16, MIR301B - microrna 301b, EIF1B - eukaryotic translation initiation factor 1b, HNRNPM - heterogeneous nuclear ribonucleoprotein m, DPH7 - diphthamide biosynthesis 7, CNO…
GO:0044267	cellular protein metabolic process	7.97e-06	0.00136	1.07	9983	2098	5560	1256	[AFG3L2 - afg3 atpase family member 3-like 2 (s. cerevisiae), GFPT1 - glutamine--fructose-6-phosphate transaminase 1, MSL3 - male-specific lethal 3 homolog (drosophila), TADA1 - transcriptional adaptor 1, ABCA3 - atp-binding cassette, sub-family
GO:0072331	signal transduction by p53 class mediator	9.67e-06	0.00163	1.4	9983	87	5560	68	[RPL26 - ribosomal protein l26, ARID3A - at rich interactive domain 3a (bright-like), PHLDA3 - pleckstrin homology-like domain, family a, member 3, BRCA2 - breast cancer 2, early onset, BRCA1 - breast cancer 1, early onset, MIF - macrophage migration inhibitory factor (glycosylation-inhibiting factor), CNOT6L - ccr4-not transcription complex, subunit 6-like, RQCD1 - rcd1 required for cell differe…
GO:0031324	negative regulation of cellular metabolic process	9.9e-06	0.00165	1.09	9983	1394	5560	850	[MSL3 - male-specific lethal 3 homolog (drosophila), ZNF239 - zinc finger protein 239, EXOSC10 - exosome component 10, HNRNPA0 - heterogeneous nuclear ribonucleoprotein a0, OS9 - osteosarcoma amplified 9, endoplasmic reticulum lectin, NR6A1 -
GO:0006351	transcription, DNA-templated	1.28e-05	0.00211	1.22	9983	276	5560	188	[CCNK - cyclin k, HSF2 - heat shock transcription factor 2, TRIM24 - tripartite motif containing 24, HSF1 - heat shock transcription factor 1, POLR3D - polymerase (rna) iii (dna directed) polypeptide d, 44kda, MITF - microphthalmia-associated transcription factor, MKI67IP - mki67 (fha domain) interacting nucleolar phosphoprotein, POLR3F - polymerase (rna) iii (dna directed) polypeptide f, 39 kda,…
GO:0071840	cellular component organization or biogenesis	1.34e-05	0.00217	1.06	9983	3110	5560	1829	[AFG3L2 - afg3 atpase family member 3-like 2 (s. cerevisiae), MSL3 - male-specific lethal 3 homolog (drosophila), TADA1 - transcriptional adaptor 1, SF3A3 - splicing factor 3a, subunit 3, 60kda, AAMP - angio-associated, migratory cell protein, T
GO:0010948	negative regulation of cell cycle process	1.35e-05	0.00216	1.25	9983	223	5560	155	[CCNK - cyclin k, CDC6 - cell division cycle 6, SEPT7 - septin 7, YAF2 - yy1 associated factor 2, KANK2 - kn motif and ankyrin repeat domains 2, MGA - mga, max dimerization protein, SYF2 - syf2 pre-mrna-splicing factor, ORC1 - origin recognition complex, subunit 1, CDT1 - chromatin licensing and dna replication factor 1, BRCA1 - breast cancer 1, early onset, CDC25C - cell division cycle 25c, MIF …
GO:0097659	nucleic acid-templated transcription	1.46e-05	0.00232	1.22	9983	278	5560	189	[CCNK - cyclin k, HSF2 - heat shock transcription factor 2, TRIM24 - tripartite motif containing 24, HSF1 - heat shock transcription factor 1, POLR3D - polymerase (rna) iii (dna directed) polypeptide d, 44kda, MITF - microphthalmia-associated transcription factor, MKI67IP - mki67 (fha domain) interacting nucleolar phosphoprotein, POLR3F - polymerase (rna) iii (dna directed) polypeptide f, 39 kda,…
GO:0034249	negative regulation of cellular amide metabolic process	1.92e-05	0.00301	1.38	9983	94	5560	72	[TOB1 - transducer of erbb2, 1, PRKAA1 - protein kinase, amp-activated, alpha 1 catalytic subunit, FMR1 - fragile x mental retardation 1, EIF2AK1 - eukaryotic translation initiation factor 2-alpha kinase 1, RBM23 - rna binding motif protein 23, TSC1 - tuberous sclerosis 1, ORMDL1 - orm1-like 1 (s. cerevisiae), TNRC6A - trinucleotide repeat containing 6a, CNOT6L - ccr4-not transcription complex, s…
GO:0030330	DNA damage response, signal transduction by p53 class mediator	2.01e-05	0.00312	1.47	9983	60	5560	49	[RPL26 - ribosomal protein l26, ARID3A - at rich interactive domain 3a (bright-like), BRCA2 - breast cancer 2, early onset, BRCA1 - breast cancer 1, early onset, MIF - macrophage migration inhibitory factor (glycosylation-inhibiting factor), CNOT6L - ccr4-not transcription complex, subunit 6-like, RQCD1 - rcd1 required for cell differentiation1 homolog (s. pombe), CDC25C - cell division cycle 25c…
GO:0018193	peptidyl-amino acid modification	2.1e-05	0.00321	1.15	9983	562	5560	360	[DPM1 - dolichyl-phosphate mannosyltransferase polypeptide 1, catalytic subunit, MARK2 - map/microtubule affinity-regulating kinase 2, MSL3 - male-specific lethal 3 homolog (drosophila), CWC27 - cwc27 spliceosome-associated protein homolog (s. cerevisiae), TADA1 - transcriptional adaptor 1, BRCA2 - breast cancer 2, early onset, DPY19L3 - dpy-19-like 3 (c. elegans), LIPT2 - lipoyl(octanoyl) transf…
GO:0090305	nucleic acid phosphodiester bond hydrolysis	2.13e-05	0.00322	1.26	9983	197	5560	138	[APEX1 - apex nuclease (multifunctional dna repair enzyme) 1, POP1 - processing of precursor 1, ribonuclease p/mrp subunit (s. cerevisiae), RFC4 - replication factor c (activator 1) 4, 37kda, RFC5 - replication factor c (activator 1) 5, 36.5kda, EXOSC5 - exosome component 5, RFC2 - replication factor c (activator 1) 2, 40kda, TSN - translin, EXOSC10 - exosome component 10, RFC3 - replication fact…
GO:0006457	protein folding	2.64e-05	0.00395	1.31	9983	136	5560	99	[DNAJB2 - dnaj (hsp40) homolog, subfamily b, member 2, CWC27 - cwc27 spliceosome-associated protein homolog (s. cerevisiae), PDIA4 - protein disulfide isomerase family a, member 4, PDCL - phosducin-like, PDIA5 - protein disulfide isomerase family a, member 5, TOR1B - torsin family 1, member b (torsin b), DERL1 - derlin 1, UGGT1 - udp-glucose glycoprotein glucosyltransferase 1, P4HB - prolyl 4-hyd…
GO:0016043	cellular component organization	2.64e-05	0.00392	1.05	9983	3081	5560	1809	[AFG3L2 - afg3 atpase family member 3-like 2 (s. cerevisiae), MSL3 - male-specific lethal 3 homolog (drosophila), SF3A3 - splicing factor 3a, subunit 3, 60kda, TADA1 - transcriptional adaptor 1, THEM4 - thioesterase superfamily member 4, LRRC16A
GO:0010629	negative regulation of gene expression	2.73e-05	0.004	1.11	9983	967	5560	598	[EXOSC10 - exosome component 10, ZNF239 - zinc finger protein 239, MSL3 - male-specific lethal 3 homolog (drosophila), PATZ1 - poz (btb) and at hook containing zinc finger 1, NCOR1 - nuclear receptor corepressor 1, NR6A1 - nuclear receptor subfamily 6, group a, member 1, CNOT11 - ccr4-not transcription complex, subunit 11, DPF1 - d4, zinc and double phd fingers family 1, YWHAQ - tyrosine 3-monoox…
GO:0070925	organelle assembly	3.09e-05	0.00448	1.2	9983	326	5560	217	[TBC1D20 - tbc1 domain family, member 20, BBIP1 - bbsome interacting protein 1, STRA13 - stimulated by retinoic acid 13, TTC26 - tetratricopeptide repeat domain 26, CEP89 - centrosomal protein 89kda, RFX2 - regulatory factor x, 2 (influences hla class ii expression), RFX3 - regulatory factor x, 3 (influences hla class ii expression), TRAPPC6A - trafficking protein particle complex 6a, VPS37A - va…
GO:0080135	regulation of cellular response to stress	3.63e-05	0.00521	1.17	9983	429	5560	279	[AKT1S1 - akt1 substrate 1 (proline-rich), TSC1 - tuberous sclerosis 1, NCK1 - nck adaptor protein 1, HSF1 - heat shock transcription factor 1, WDR76 - wd repeat domain 76, BRCA1 - breast cancer 1, early onset, BRAF - v-raf murine sarcoma viral oncogene homolog b, FBXO18 - f-box protein, helicase, 18, HSBP1 - heat shock factor binding protein 1, NCOR1 - nuclear receptor corepressor 1, OS9 - osteo…
GO:0044265	cellular macromolecule catabolic process	3.7e-05	0.00524	1.15	9983	541	5560	346	[POP1 - processing of precursor 1, ribonuclease p/mrp subunit (s. cerevisiae), DNAJB2 - dnaj (hsp40) homolog, subfamily b, member 2, BNIP3L - bcl2/adenovirus e1b 19kda interacting protein 3-like, EXOSC5 - exosome component 5, EXOSC10 - exosome component 10, MAEA - macrophage erythroblast attacher, FBXO18 - f-box protein, helicase, 18, VPS37A - vacuolar protein sorting 37 homolog a (s. cerevisiae)…
GO:0009057	macromolecule catabolic process	4.59e-05	0.00643	1.13	9983	638	5560	403	[POP1 - processing of precursor 1, ribonuclease p/mrp subunit (s. cerevisiae), EXOSC10 - exosome component 10, FBXO18 - f-box protein, helicase, 18, VPS37A - vacuolar protein sorting 37 homolog a (s. cerevisiae), OS9 - osteosarcoma amplified 9, endoplasmic reticulum lectin, RNF14 - ring finger protein 14, CNOT11 - ccr4-not transcription complex, subunit 11, USP51 - ubiquitin specific peptidase 51…
GO:0099111	microtubule-based transport	4.84e-05	0.00672	1.35	9983	97	5560	73	[MAK - male germ cell-associated kinase, FMR1 - fragile x mental retardation 1, TTC21B - tetratricopeptide repeat domain 21b, SPG11 - spastic paraplegia 11 (autosomal recessive), RABL5 - rab, member ras oncogene family-like 5, KIFAP3 - kinesin-associated protein 3, TTC26 - tetratricopeptide repeat domain 26, AP3M2 - adaptor-related protein complex 3, mu 2 subunit, WDR19 - wd repeat domain 19, TRA…
GO:0010970	transport along microtubule	4.84e-05	0.00665	1.35	9983	97	5560	73	[MAK - male germ cell-associated kinase, FMR1 - fragile x mental retardation 1, TTC21B - tetratricopeptide repeat domain 21b, SPG11 - spastic paraplegia 11 (autosomal recessive), KIFAP3 - kinesin-associated protein 3, RABL5 - rab, member ras oncogene family-like 5, TTC26 - tetratricopeptide repeat domain 26, AP3M2 - adaptor-related protein complex 3, mu 2 subunit, WDR19 - wd repeat domain 19, TRA…
GO:0045935	positive regulation of nucleobase-containing compound metabolic process	5.04e-05	0.00685	1.1	9983	1041	5560	639	[PCGF5 - polycomb group ring finger 5, NFATC2IP - nuclear factor of activated t-cells, cytoplasmic, calcineurin-dependent 2 interacting protein, TADA1 - transcriptional adaptor 1, PATZ1 - poz (btb) and at hook containing zinc finger 1, ELOF1 - elongation factor 1 homolog (s. cerevisiae), SSBP2 - single-stranded dna binding protein 2, NR6A1 - nuclear receptor subfamily 6, group a, member 1, KPNA6 …
GO:0010564	regulation of cell cycle process	5.99e-05	0.00806	1.15	9983	523	5560	334	[CCNK - cyclin k, YAF2 - yy1 associated factor 2, AKAP9 - a kinase (prka) anchor protein (yotiao) 9, BRCA2 - breast cancer 2, early onset, BRCA1 - breast cancer 1, early onset, CDT1 - chromatin licensing and dna replication factor 1, FLCN - folliculin, CENPV - centromere protein v, PRMT2 - protein arginine methyltransferase 2, EP300 - e1a binding protein p300, PHC3 - polyhomeotic homolog 3 (droso…
GO:0051649	establishment of localization in cell	6.33e-05	0.00844	1.1	9983	1082	5560	662	[RSRC1 - arginine/serine-rich coiled-coil 1, TMEM87B - transmembrane protein 87b, SPTAN1 - spectrin, alpha, non-erythrocytic 1, SYMPK - symplekin, TTC26 - tetratricopeptide repeat domain 26, AP3M2 - adaptor-related protein complex 3, mu 2 subunit, WDR19 - wd repeat domain 19, COX5B - cytochrome c oxidase subunit vb, SPTBN4 - spectrin, beta, non-erythrocytic 4, AKAP12 - a kinase (prka) anchor prot…
GO:0006357	regulation of transcription by RNA polymerase II	6.58e-05	0.00868	1.08	9983	1421	5560	858	[ZNF239 - zinc finger protein 239, TADA1 - transcriptional adaptor 1, GDF9 - growth differentiation factor 9, ZNF280C - zinc finger protein 280c, NR6A1 - nuclear receptor subfamily 6, group a, member 1, ABL1 - c-abl oncogene 1, non-receptor ty
GO:0043414	macromolecule methylation	6.68e-05	0.00873	1.27	9983	160	5560	113	[TRMT2B - trna methyltransferase 2 homolog b (s. cerevisiae), SETDB1 - set domain, bifurcated 1, GSPT1 - g1 to s phase transition 1, WHSC1L1 - wolf-hirschhorn syndrome candidate 1-like 1, TRMT1L - trna methyltransferase 1 homolog (s. cerevisiae)-like, PLD6 - phospholipase d family, member 6, FAM98A - family with sequence similarity 98, member a, SETMAR - set domain and mariner transposase fusion …
GO:0017148	negative regulation of translation	7.23e-05	0.00935	1.36	9983	87	5560	66	[TOB1 - transducer of erbb2, 1, FMR1 - fragile x mental retardation 1, EIF2AK1 - eukaryotic translation initiation factor 2-alpha kinase 1, RBM23 - rna binding motif protein 23, TSC1 - tuberous sclerosis 1, TNRC6A - trinucleotide repeat containing 6a, CNOT6L - ccr4-not transcription complex, subunit 6-like, RQCD1 - rcd1 required for cell differentiation1 homolog (s. pombe), XRN1 - 5'-3' exoribonu…
GO:0007346	regulation of mitotic cell cycle	8.2e-05	0.0105	1.15	9983	459	5560	295	[AKAP9 - a kinase (prka) anchor protein (yotiao) 9, HSF1 - heat shock transcription factor 1, MAEA - macrophage erythroblast attacher, BRCA2 - breast cancer 2, early onset, BRCA1 - breast cancer 1, early onset, CDT1 - chromatin licensing and dna replication factor 1, BTG3 - btg family, member 3, ABL1 - c-abl oncogene 1, non-receptor tyrosine kinase, IQGAP1 - iq motif containing gtpase activating …
GO:0042770	signal transduction in response to DNA damage	0.000104	0.0132	1.37	9983	80	5560	61	[RPL26 - ribosomal protein l26, ARID3A - at rich interactive domain 3a (bright-like), CDC5L - cell division cycle 5-like, BRCA2 - breast cancer 2, early onset, BRCA1 - breast cancer 1, early onset, MIF - macrophage migration inhibitory factor (glycosylation-inhibiting factor), CDC25C - cell division cycle 25c, RQCD1 - rcd1 required for cell differentiation1 homolog (s. pombe), CNOT6L - ccr4-not t…
GO:0051253	negative regulation of RNA metabolic process	0.00011	0.0139	1.12	9983	741	5560	461	[MSL3 - male-specific lethal 3 homolog (drosophila), ZNF239 - zinc finger protein 239, HNRNPA0 - heterogeneous nuclear ribonucleoprotein a0, PATZ1 - poz (btb) and at hook containing zinc finger 1, NCOR1 - nuclear receptor corepressor 1, NR6A1 - nuclear receptor subfamily 6, group a, member 1, DPF1 - d4, zinc and double phd fingers family 1, YWHAQ - tyrosine 3-monooxygenase/tryptophan 5-monooxygen…
GO:0098930	axonal transport	0.000124	0.0155	1.57	9983	32	5560	28	[FMR1 - fragile x mental retardation 1, RAB21 - rab21, member ras oncogene family, DLG2 - discs, large homolog 2 (drosophila), AP3M2 - adaptor-related protein complex 3, mu 2 subunit, BLOC1S6 - biogenesis of lysosomal organelles complex-1, subunit 6, pallidin, AP3M1 - adaptor-related protein complex 3, mu 1 subunit, TERF2 - telomeric repeat binding factor 2, KIF1B - kinesin family member 1b, BLOC…
GO:0061077	chaperone-mediated protein folding	0.000124	0.0153	1.57	9983	32	5560	28	[PPID - peptidylprolyl isomerase d, DNAJB2 - dnaj (hsp40) homolog, subfamily b, member 2, GAK - cyclin g associated kinase, PPIB - peptidylprolyl isomerase b (cyclophilin b), PDIA4 - protein disulfide isomerase family a, member 4, ERO1L - ero1-like (s. cerevisiae), TOR1B - torsin family 1, member b (torsin b), DNAJC24 - dnaj (hsp40) homolog, subfamily c, member 24, FKBP4 - fk506 binding protein 4…
GO:0033365	protein localization to organelle	0.000134	0.0164	1.15	9983	436	5560	280	[BBIP1 - bbsome interacting protein 1, HSD17B4 - hydroxysteroid (17-beta) dehydrogenase 4, TTC26 - tetratricopeptide repeat domain 26, BRCA2 - breast cancer 2, early onset, AMACR - alpha-methylacyl-coa racemase, VPS37A - vacuolar protein sorting 37 homolog a (s. cerevisiae), KPNA6 - karyopherin alpha 6 (importin alpha 7), NUDT19 - nudix (nucleoside diphosphate linked moiety x)-type motif 19, HOOK…
GO:0051028	mRNA transport	0.000158	0.0192	1.33	9983	96	5560	71	[DDX19A - dead (asp-glu-ala-asp) box polypeptide 19a, DDX19B - dead (asp-glu-ala-asp) box polypeptide 19b, SENP2 - sumo1/sentrin/smt3 specific peptidase 2, FMR1 - fragile x mental retardation 1, SEC13 - sec13 homolog (s. cerevisiae), SYMPK - symplekin, HSF1 - heat shock transcription factor 1, NUP133 - nucleoporin 133kda, NUP107 - nucleoporin 107kda, ZC3H11A - zinc finger ccch-type containing 11a…
GO:0007017	microtubule-based process	0.000161	0.0194	1.16	9983	395	5560	255	[MARK2 - map/microtubule affinity-regulating kinase 2, AKAP9 - a kinase (prka) anchor protein (yotiao) 9, KIFAP3 - kinesin-associated protein 3, TTC26 - tetratricopeptide repeat domain 26, AP3M2 - adaptor-related protein complex 3, mu 2 subunit, WDR19 - wd repeat domain 19, BRCA1 - breast cancer 1, early onset, KIF21A - kinesin family member 21a, RFX3 - regulatory factor x, 3 (influences hla clas…
GO:0030705	cytoskeleton-dependent intracellular transport	0.000162	0.0192	1.31	9983	110	5560	80	[MAK - male germ cell-associated kinase, FMR1 - fragile x mental retardation 1, TTC21B - tetratricopeptide repeat domain 21b, SPG11 - spastic paraplegia 11 (autosomal recessive), RABL5 - rab, member ras oncogene family-like 5, KIFAP3 - kinesin-associated protein 3, TTC26 - tetratricopeptide repeat domain 26, AP3M2 - adaptor-related protein complex 3, mu 2 subunit, WDR19 - wd repeat domain 19, TRA…
GO:0051603	proteolysis involved in cellular protein catabolic process	0.00019	0.0224	1.16	9983	389	5560	251	[DNAJB2 - dnaj (hsp40) homolog, subfamily b, member 2, MAEA - macrophage erythroblast attacher, VPS37A - vacuolar protein sorting 37 homolog a (s. cerevisiae), OS9 - osteosarcoma amplified 9, endoplasmic reticulum lectin, RNF14 - ring finger protein 14, MARCH6 - membrane-associated ring finger (c3hc4) 6, e3 ubiquitin protein ligase, CLPP - clpp caseinolytic peptidase, atp-dependent, proteolytic s…
GO:0018205	peptidyl-lysine modification	0.000204	0.0238	1.22	9983	203	5560	138	[LEPREL4 - leprecan-like 4, HAT1 - histone acetyltransferase 1, MSL3 - male-specific lethal 3 homolog (drosophila), TADA1 - transcriptional adaptor 1, BRCA2 - breast cancer 2, early onset, HDAC10 - histone deacetylase 10, SETDB1 - set domain, bifurcated 1, WHSC1L1 - wolf-hirschhorn syndrome candidate 1-like 1, LIPT2 - lipoyl(octanoyl) transferase 2 (putative), RNF113A - ring finger protein 113a, …
GO:0001510	RNA methylation	0.000211	0.0245	1.41	9983	60	5560	47	[WDR4 - wd repeat domain 4, TRMT2B - trna methyltransferase 2 homolog b (s. cerevisiae), C9orf156 - chromosome 9 open reading frame 156, FTSJ1 - ftsj rna methyltransferase homolog 1 (e. coli), FBL - fibrillarin, ZC3H13 - zinc finger ccch-type containing 13, TRMT1L - trna methyltransferase 1 homolog (s. cerevisiae)-like, EMG1 - emg1 n1-specific pseudouridine methyltransferase, TFB2M - transcriptio…
GO:0022607	cellular component assembly	0.000222	0.0255	1.08	9983	1439	5560	863	[TTC26 - tetratricopeptide repeat domain 26, SF3A3 - splicing factor 3a, subunit 3, 60kda, LRRC16A - leucine rich repeat containing 16a, CHAF1B - chromatin assembly factor 1, subunit b (p60), ABL1 - c-abl oncogene 1, non-receptor tyrosine kinase
GO:0031023	microtubule organizing center organization	0.000244	0.0278	1.47	9983	44	5560	36	[CKAP5 - cytoskeleton associated protein 5, HAUS5 - haus augmin-like complex, subunit 5, ARL2 - adp-ribosylation factor-like 2, CDK5RAP2 - cdk5 regulatory subunit associated protein 2, CCDC78 - coiled-coil domain containing 78, GCC2 - grip and coiled-coil domain containing 2, CEP68 - centrosomal protein 68kda, HAUS3 - haus augmin-like complex, subunit 3, BRCA1 - breast cancer 1, early onset, CETN…
GO:0034622	cellular protein-containing complex assembly	0.000253	0.0286	1.13	9983	545	5560	343	[SDHAF1 - succinate dehydrogenase complex assembly factor 1, TBC1D20 - tbc1 domain family, member 20, NCK1 - nck adaptor protein 1, STRA13 - stimulated by retinoic acid 13, SF3A3 - splicing factor 3a, subunit 3, 60kda, HSF1 - heat shock transcription factor 1, NDUFA3 - nadh dehydrogenase (ubiquinone) 1 alpha subcomplex, 3, 9kda, NDUFAF6 - nadh dehydrogenase (ubiquinone) complex i, assembly factor…
GO:0032446	protein modification by small protein conjugation	0.000256	0.0286	1.13	9983	518	5560	327	[PCGF5 - polycomb group ring finger 5, MKRN1 - makorin ring finger protein 1, TRIM24 - tripartite motif containing 24, MAEA - macrophage erythroblast attacher, BRCA1 - breast cancer 1, early onset, FBXO18 - f-box protein, helicase, 18, TRAIP - traf interacting protein, OS9 - osteosarcoma amplified 9, endoplasmic reticulum lectin, BCOR - bcl6 corepressor, TRIM28 - tripartite motif containing 28, E…
GO:0033036	macromolecule localization	0.000261	0.029	1.09	9983	1166	5560	705	[AGAP1 - arfgap with gtpase domain, ankyrin repeat and ph domain 1, AGAP2 - arfgap with gtpase domain, ankyrin repeat and ph domain 2, EXOSC10 - exosome component 10, TTC26 - tetratricopeptide repeat domain 26, AP3M2 - adaptor-related protein co
GO:0009451	RNA modification	0.000283	0.0312	1.28	9983	119	5560	85	[TRMT2B - trna methyltransferase 2 homolog b (s. cerevisiae), WDR4 - wd repeat domain 4, C9orf156 - chromosome 9 open reading frame 156, FTSJ1 - ftsj rna methyltransferase homolog 1 (e. coli), PARN - poly(a)-specific ribonuclease, AARS - alanyl-trna synthetase, ZC3H13 - zinc finger ccch-type containing 13, TRMT1L - trna methyltransferase 1 homolog (s. cerevisiae)-like, EMG1 - emg1 n1-specific pse…
GO:0008088	axo-dendritic transport	0.000292	0.0319	1.5	9983	37	5560	31	[FMR1 - fragile x mental retardation 1, SPG11 - spastic paraplegia 11 (autosomal recessive), RAB21 - rab21, member ras oncogene family, DLG2 - discs, large homolog 2 (drosophila), AP3M2 - adaptor-related protein complex 3, mu 2 subunit, BLOC1S6 - biogenesis of lysosomal organelles complex-1, subunit 6, pallidin, AP3M1 - adaptor-related protein complex 3, mu 1 subunit, TERF2 - telomeric repeat bin…
GO:0008089	anterograde axonal transport	0.00031	0.0336	1.56	9983	30	5560	26	[FMR1 - fragile x mental retardation 1, RAB21 - rab21, member ras oncogene family, DLG2 - discs, large homolog 2 (drosophila), AP3M2 - adaptor-related protein complex 3, mu 2 subunit, BLOC1S6 - biogenesis of lysosomal organelles complex-1, subunit 6, pallidin, AP3M1 - adaptor-related protein complex 3, mu 1 subunit, TERF2 - telomeric repeat binding factor 2, KIF1B - kinesin family member 1b, BLOC…
GO:1902679	negative regulation of RNA biosynthetic process	0.000317	0.034	1.11	9983	689	5560	427	[ZNF239 - zinc finger protein 239, MSL3 - male-specific lethal 3 homolog (drosophila), PATZ1 - poz (btb) and at hook containing zinc finger 1, NCOR1 - nuclear receptor corepressor 1, NR6A1 - nuclear receptor subfamily 6, group a, member 1, DPF1 - d4, zinc and double phd fingers family 1, YWHAQ - tyrosine 3-monooxygenase/tryptophan 5-monooxygenase activation protein, theta polypeptide, SP2 - sp2 t…
GO:1903507	negative regulation of nucleic acid-templated transcription	0.000317	0.0338	1.11	9983	689	5560	427	[MSL3 - male-specific lethal 3 homolog (drosophila), ZNF239 - zinc finger protein 239, PATZ1 - poz (btb) and at hook containing zinc finger 1, NCOR1 - nuclear receptor corepressor 1, NR6A1 - nuclear receptor subfamily 6, group a, member 1, DPF1 - d4, zinc and double phd fingers family 1, YWHAQ - tyrosine 3-monooxygenase/tryptophan 5-monooxygenase activation protein, theta polypeptide, SP2 - sp2 t…
GO:0008104	protein localization	0.000324	0.0343	1.08	9983	1152	5560	696	[AGAP1 - arfgap with gtpase domain, ankyrin repeat and ph domain 1, AGAP2 - arfgap with gtpase domain, ankyrin repeat and ph domain 2, TTC26 - tetratricopeptide repeat domain 26, AP3M2 - adaptor-related protein complex 3, mu 2 subunit, PITPNM1 -
GO:0070646	protein modification by small protein removal	0.000327	0.0343	1.23	9983	172	5560	118	[USP18 - ubiquitin specific peptidase 18, IKBKG - inhibitor of kappa light polypeptide gene enhancer in b-cells, kinase gamma, BRCA1 - breast cancer 1, early onset, OTUD1 - otu domain containing 1, DDB2 - damage-specific dna binding protein 2, 48kda, EP300 - e1a binding protein p300, ATXN3 - ataxin 3, OTUD3 - otu domain containing 3, USP27X - ubiquitin specific peptidase 27, x-linked, PSMA1 - pro…
GO:0007005	mitochondrion organization	0.00033	0.0344	1.2	9983	224	5560	150	[AFG3L2 - afg3 atpase family member 3-like 2 (s. cerevisiae), MARK2 - map/microtubule affinity-regulating kinase 2, BNIP3L - bcl2/adenovirus e1b 19kda interacting protein 3-like, C22orf29 - chromosome 22 open reading frame 29, CEP89 - centrosomal protein 89kda, THEM4 - thioesterase superfamily member 4, PLD6 - phospholipase d family, member 6, FLCN - folliculin, FAM73B - family with sequence simi…
GO:2001020	regulation of response to DNA damage stimulus	0.000366	0.0378	1.25	9983	145	5560	101	[RNF169 - ring finger protein 169, FMR1 - fragile x mental retardation 1, RTEL1 - regulator of telomere elongation helicase 1, DTX3L - deltex 3-like (drosophila), HSF1 - heat shock transcription factor 1, HDAC10 - histone deacetylase 10, WDR76 - wd repeat domain 76, BRCA1 - breast cancer 1, early onset, FBXO18 - f-box protein, helicase, 18, MIF - macrophage migration inhibitory factor (glycosylat…
GO:1903047	mitotic cell cycle process	0.000375	0.0384	1.14	9983	449	5560	285	[DSN1 - dsn1, mis12 kinetochore complex component, EMD - emerin, AKAP9 - a kinase (prka) anchor protein (yotiao) 9, BRCA2 - breast cancer 2, early onset, CDT1 - chromatin licensing and dna replication factor 1, BRCA1 - breast cancer 1, early onset, LIG1 - ligase i, dna, atp-dependent, ENSA - endosulfine alpha, EP300 - e1a binding protein p300, CNOT11 - ccr4-not transcription complex, subunit 11, …
GO:0045005	DNA-dependent DNA replication maintenance of fidelity	0.000382	0.0389	1.52	9983	33	5560	28	[DONSON - downstream neighbor of son, MSH3 - muts homolog 3 (e. coli), RTEL1 - regulator of telomere elongation helicase 1, STRA13 - stimulated by retinoic acid 13, BRCA2 - breast cancer 2, early onset, ZRANB3 - zinc finger, ran-binding domain containing 3, FBXO18 - f-box protein, helicase, 18, SETMAR - set domain and mariner transposase fusion gene, TIPIN - timeless interacting protein, ATRX - a…
GO:0044248	cellular catabolic process	0.0004	0.0404	1.09	9983	1048	5560	635	[POP1 - processing of precursor 1, ribonuclease p/mrp subunit (s. cerevisiae), EXOSC10 - exosome component 10, ENTPD4 - ectonucleoside triphosphate diphosphohydrolase 4, FBXO18 - f-box protein, helicase, 18, AMACR - alpha-methylacyl-coa racemase, VPS37A - vacuolar protein sorting 37 homolog a (s. cerevisiae), OS9 - osteosarcoma amplified 9, endoplasmic reticulum lectin, ABL1 - c-abl oncogene 1, n…
GO:0000723	telomere maintenance	0.000403	0.0404	1.32	9983	90	5560	66	[APEX1 - apex nuclease (multifunctional dna repair enzyme) 1, RFC4 - replication factor c (activator 1) 4, 37kda, RFC5 - replication factor c (activator 1) 5, 36.5kda, RTEL1 - regulator of telomere elongation helicase 1, RFC2 - replication factor c (activator 1) 2, 40kda, CCNE2 - cyclin e2, RFC3 - replication factor c (activator 1) 3, 38kda, RFC1 - replication factor c (activator 1) 1, 145kda, BR…
GO:0000289	nuclear-transcribed mRNA poly(A) tail shortening	0.000403	0.0401	1.7	9983	18	5560	17	[CNOT6 - ccr4-not transcription complex, subunit 6, TNKS1BP1 - tankyrase 1 binding protein 1, 182kda, CNOT1 - ccr4-not transcription complex, subunit 1, PAN2 - pan2 poly(a) specific ribonuclease subunit homolog (s. cerevisiae), PARN - poly(a)-specific ribonuclease, CNOT10 - ccr4-not transcription complex, subunit 10, CNOT6L - ccr4-not transcription complex, subunit 6-like, RQCD1 - rcd1 required f…
GO:0051254	positive regulation of RNA metabolic process	0.000447	0.0442	1.09	9983	909	5560	554	[PCGF5 - polycomb group ring finger 5, NFATC2IP - nuclear factor of activated t-cells, cytoplasmic, calcineurin-dependent 2 interacting protein, TADA1 - transcriptional adaptor 1, PATZ1 - poz (btb) and at hook containing zinc finger 1, ELOF1 - elongation factor 1 homolog (s. cerevisiae), SSBP2 - single-stranded dna binding protein 2, NR6A1 - nuclear receptor subfamily 6, group a, member 1, KPNA6 …
GO:0016579	protein deubiquitination	0.000453	0.0444	1.23	9983	160	5560	110	[USP18 - ubiquitin specific peptidase 18, IKBKG - inhibitor of kappa light polypeptide gene enhancer in b-cells, kinase gamma, BRCA1 - breast cancer 1, early onset, OTUD1 - otu domain containing 1, DDB2 - damage-specific dna binding protein 2, 48kda, EP300 - e1a binding protein p300, ATXN3 - ataxin 3, OTUD3 - otu domain containing 3, USP27X - ubiquitin specific peptidase 27, x-linked, PSMA1 - pro…
GO:0071156	regulation of cell cycle arrest	0.000492	0.0478	1.34	9983	78	5560	58	[RPL26 - ribosomal protein l26, CCNK - cyclin k, ARID3A - at rich interactive domain 3a (bright-like), PRKACA - protein kinase, camp-dependent, catalytic, alpha, BRCA1 - breast cancer 1, early onset, CDC25C - cell division cycle 25c, RQCD1 - rcd1 required for cell differentiation1 homolog (s. pombe), CNOT6L - ccr4-not transcription complex, subunit 6-like, MIF - macrophage migration inhibitory fa…
GO:0006364	rRNA processing	0.000502	0.0485	1.25	9983	141	5560	98	[EXOSC5 - exosome component 5, EXOSC10 - exosome component 10, TBL3 - transducin (beta)-like 3, BOP1 - block of proliferation 1, NOL11 - nucleolar protein 11, RNMTL1 - rna methyltransferase like 1, UTP20 - utp20, small subunit (ssu) processome component, homolog (yeast), RRP7A - ribosomal rna processing 7 homolog a (s. cerevisiae), RCL1 - rna terminal phosphate cyclase-like 1, METTL16 - methyltra…
GO:0006473	protein acetylation	0.000507	0.0487	1.31	9983	92	5560	67	[HAT1 - histone acetyltransferase 1, MSL3 - male-specific lethal 3 homolog (drosophila), NAT6 - n-acetyltransferase 6 (gcn5-related), EPC2 - enhancer of polycomb homolog 2 (drosophila), TAF5L - taf5-like rna polymerase ii, p300/cbp-associated factor (pcaf)-associated factor, 65kda, TADA1 - transcriptional adaptor 1, BRCA2 - breast cancer 2, early onset, WDR5 - wd repeat domain 5, MSL2 - male-spec…
GO:1902115	regulation of organelle assembly	0.000512	0.0488	1.28	9983	114	5560	81	[SEPT7 - septin 7, CCSAP - centriole, cilia and spindle-associated protein, PRKAA1 - protein kinase, amp-activated, alpha 1 catalytic subunit, MAK - male germ cell-associated kinase, CDK5RAP2 - cdk5 regulatory subunit associated protein 2, BRCA1 - breast cancer 1, early onset, PTPRS - protein tyrosine phosphatase, receptor type, s, CNOT6L - ccr4-not transcription complex, subunit 6-like, SDCBP - …
GO:0000122	negative regulation of transcription by RNA polymerase II	0.000555	0.0525	1.13	9983	461	5560	291	[ZNF239 - zinc finger protein 239, HSF4 - heat shock transcription factor 4, NCK1 - nck adaptor protein 1, RFC1 - replication factor c (activator 1) 1, 145kda, HSF1 - heat shock transcription factor 1, RFX5 - regulatory factor x, 5 (influences hla class ii expression), FLCN - folliculin, HSBP1 - heat shock factor binding protein 1, ELK4 - elk4, ets-domain protein (srf accessory protein 1), NCOR1 …
GO:1901991	negative regulation of mitotic cell cycle phase transition	0.000579	0.0544	1.24	9983	151	5560	104	[CDC6 - cell division cycle 6, SEPT7 - septin 7, KANK2 - kn motif and ankyrin repeat domains 2, SYF2 - syf2 pre-mrna-splicing factor, ORC1 - origin recognition complex, subunit 1, BRCA1 - breast cancer 1, early onset, CDC25C - cell division cycle 25c, PRMT2 - protein arginine methyltransferase 2, EP300 - e1a binding protein p300, CNOT11 - ccr4-not transcription complex, subunit 11, PSMA1 - protea…
GO:0006399	tRNA metabolic process	0.000586	0.0547	1.24	9983	143	5560	99	[TRMT2B - trna methyltransferase 2 homolog b (s. cerevisiae), POP1 - processing of precursor 1, ribonuclease p/mrp subunit (s. cerevisiae), DDX1 - dead (asp-glu-ala-asp) box helicase 1, RPP25 - ribonuclease p/mrp 25kda subunit, AARS - alanyl-trna synthetase, TRMT1L - trna methyltransferase 1 homolog (s. cerevisiae)-like, PRORSD1P - prolyl-trna synthetase associated domain containing 1, pseudogene…
GO:1901657	glycosyl compound metabolic process	0.000593	0.0549	1.3	9983	97	5560	70	[ENTPD4 - ectonucleoside triphosphate diphosphohydrolase 4, TK1 - thymidine kinase 1, soluble, NME1 - nme/nm23 nucleoside diphosphate kinase 1, FUCA2 - fucosidase, alpha-l- 2, plasma, NME2 - nme/nm23 nucleoside diphosphate kinase 2, NME3 - nme/nm23 nucleoside diphosphate kinase 3, RHOQ - ras homolog family member q, NME4 - nme/nm23 nucleoside diphosphate kinase 4, ATIC - 5-aminoimidazole-4-carbox…
GO:0009301	snRNA transcription	0.000599	0.0551	1.41	9983	51	5560	40	[CCNK - cyclin k, RPRD1B - regulation of nuclear pre-mrna domain containing 1b, INTS9 - integrator complex subunit 9, TAF11 - taf11 rna polymerase ii, tata box binding protein (tbp)-associated factor, 28kda, CCNT2 - cyclin t2, TAF5 - taf5 rna polymerase ii, tata box binding protein (tbp)-associated factor, 100kda, SNAPC4 - small nuclear rna activating complex, polypeptide 4, 190kda, INTS5 - integ…
GO:0016573	histone acetylation	0.000666	0.0608	1.33	9983	77	5560	57	[HAT1 - histone acetyltransferase 1, MSL3 - male-specific lethal 3 homolog (drosophila), EPC2 - enhancer of polycomb homolog 2 (drosophila), TAF5L - taf5-like rna polymerase ii, p300/cbp-associated factor (pcaf)-associated factor, 65kda, TADA1 - transcriptional adaptor 1, BRCA2 - breast cancer 2, early onset, WDR5 - wd repeat domain 5, MSL2 - male-specific lethal 2 homolog (drosophila), NAA40 - n…
GO:0008033	tRNA processing	0.000728	0.066	1.29	9983	99	5560	71	[TRMT2B - trna methyltransferase 2 homolog b (s. cerevisiae), WDR4 - wd repeat domain 4, POP1 - processing of precursor 1, ribonuclease p/mrp subunit (s. cerevisiae), C9orf156 - chromosome 9 open reading frame 156, FTSJ1 - ftsj rna methyltransferase homolog 1 (e. coli), DDX1 - dead (asp-glu-ala-asp) box helicase 1, POP4 - processing of precursor 4, ribonuclease p/mrp subunit (s. cerevisiae), RPP2…
GO:0071705	nitrogen compound transport	0.000775	0.0698	1.08	9983	1020	5560	616	[AGAP1 - arfgap with gtpase domain, ankyrin repeat and ph domain 1, AGAP2 - arfgap with gtpase domain, ankyrin repeat and ph domain 2, SYMPK - symplekin, AP3M2 - adaptor-related protein complex 3, mu 2 subunit, PITPNM1 - phosphatidylinositol transfer protein, membrane-associated 1, PDIA4 - protein disulfide isomerase family a, member 4, AKAP12 - a kinase (prka) anchor protein 12, AMACR - alpha-me…
GO:0045892	negative regulation of transcription, DNA-templated	0.000777	0.0695	1.11	9983	655	5560	404	[ZNF239 - zinc finger protein 239, MSL3 - male-specific lethal 3 homolog (drosophila), PATZ1 - poz (btb) and at hook containing zinc finger 1, NCOR1 - nuclear receptor corepressor 1, NR6A1 - nuclear receptor subfamily 6, group a, member 1, DPF1 - d4, zinc and double phd fingers family 1, YWHAQ - tyrosine 3-monooxygenase/tryptophan 5-monooxygenase activation protein, theta polypeptide, SP2 - sp2 t…
GO:0018394	peptidyl-lysine acetylation	0.000805	0.0715	1.31	9983	82	5560	60	[HAT1 - histone acetyltransferase 1, MSL3 - male-specific lethal 3 homolog (drosophila), EPC2 - enhancer of polycomb homolog 2 (drosophila), TAF5L - taf5-like rna polymerase ii, p300/cbp-associated factor (pcaf)-associated factor, 65kda, TADA1 - transcriptional adaptor 1, BRCA2 - breast cancer 2, early onset, WDR5 - wd repeat domain 5, MSL2 - male-specific lethal 2 homolog (drosophila), NAA40 - n…
GO:1901796	regulation of signal transduction by p53 class mediator	0.000808	0.0713	1.25	9983	131	5560	91	[RPL26 - ribosomal protein l26, PRKAA1 - protein kinase, amp-activated, alpha 1 catalytic subunit, RFC4 - replication factor c (activator 1) 4, 37kda, RFC5 - replication factor c (activator 1) 5, 36.5kda, RFC2 - replication factor c (activator 1) 2, 40kda, RFC3 - replication factor c (activator 1) 3, 38kda, TRIM24 - tripartite motif containing 24, EHMT1 - euchromatic histone-lysine n-methyltransf…
GO:1901575	organic substance catabolic process	0.000819	0.0718	1.08	9983	1036	5560	625	[POP1 - processing of precursor 1, ribonuclease p/mrp subunit (s. cerevisiae), EXOSC10 - exosome component 10, ENTPD4 - ectonucleoside triphosphate diphosphohydrolase 4, FBXO18 - f-box protein, helicase, 18, AMACR - alpha-methylacyl-coa racemase, VPS37A - vacuolar protein sorting 37 homolog a (s. cerevisiae), OS9 - osteosarcoma amplified 9, endoplasmic reticulum lectin, NUDT19 - nudix (nucleoside…
GO:0042795	snRNA transcription by RNA polymerase II	0.000855	0.0744	1.4	9983	50	5560	39	[CCNK - cyclin k, RPRD1B - regulation of nuclear pre-mrna domain containing 1b, INTS9 - integrator complex subunit 9, TAF11 - taf11 rna polymerase ii, tata box binding protein (tbp)-associated factor, 28kda, CCNT2 - cyclin t2, TAF5 - taf5 rna polymerase ii, tata box binding protein (tbp)-associated factor, 100kda, SNAPC4 - small nuclear rna activating complex, polypeptide 4, 190kda, INTS5 - integ…
GO:0050658	RNA transport	0.000871	0.0754	1.26	9983	120	5560	84	[DDX19B - dead (asp-glu-ala-asp) box polypeptide 19b, DDX19A - dead (asp-glu-ala-asp) box polypeptide 19a, FMR1 - fragile x mental retardation 1, SENP2 - sumo1/sentrin/smt3 specific peptidase 2, SDAD1 - sda1 domain containing 1, TSC1 - tuberous sclerosis 1, SEC13 - sec13 homolog (s. cerevisiae), SYMPK - symplekin, HSF1 - heat shock transcription factor 1, NUP133 - nucleoporin 133kda, NUP107 - nuc…
GO:0050657	nucleic acid transport	0.000871	0.0749	1.26	9983	120	5560	84	[DDX19B - dead (asp-glu-ala-asp) box polypeptide 19b, DDX19A - dead (asp-glu-ala-asp) box polypeptide 19a, FMR1 - fragile x mental retardation 1, SENP2 - sumo1/sentrin/smt3 specific peptidase 2, SEC13 - sec13 homolog (s. cerevisiae), TSC1 - tuberous sclerosis 1, SDAD1 - sda1 domain containing 1, SYMPK - symplekin, HSF1 - heat shock transcription factor 1, NUP133 - nucleoporin 133kda, NUP107 - nuc…
GO:0006271	DNA strand elongation involved in DNA replication	0.000886	0.0757	1.8	9983	12	5560	12	[PCNA - proliferating cell nuclear antigen, RFC4 - replication factor c (activator 1) 4, 37kda, POLE - polymerase (dna directed), epsilon, catalytic subunit, POLD2 - polymerase (dna directed), delta 2, accessory subunit, RFC3 - replication factor c (activator 1) 3, 38kda, POLA1 - polymerase (dna directed), alpha 1, catalytic subunit, GINS1 - gins complex subunit 1 (psf1 homolog), GINS3 - gins com…
GO:1903358	regulation of Golgi organization	0.000886	0.0752	1.8	9983	12	5560	12	[STX5 - syntaxin 5, STX18 - syntaxin 18, USP6NL - usp6 n-terminal like, CAMSAP2 - calmodulin regulated spectrin-associated protein family, member 2, AKAP9 - a kinase (prka) anchor protein (yotiao) 9, MAPK3 - mitogen-activated protein kinase 3, ZFYVE20 - zinc finger, fyve domain containing 20, DNM2 - dynamin 2, MAPK1 - mitogen-activated protein kinase 1, RAB33B - rab33b, member ras oncogene family…
GO:0031331	positive regulation of cellular catabolic process	0.000948	0.0799	1.19	9983	216	5560	143	[TOB1 - transducer of erbb2, 1, TRIM65 - tripartite motif containing 65, DNAJB2 - dnaj (hsp40) homolog, subfamily b, member 2, BNIP3L - bcl2/adenovirus e1b 19kda interacting protein 3-like, FMR1 - fragile x mental retardation 1, RBM23 - rna binding motif protein 23, TSC1 - tuberous sclerosis 1, DTX3L - deltex 3-like (drosophila), IKBKG - inhibitor of kappa light polypeptide gene enhancer in b-cel…
GO:0045184	establishment of protein localization	0.000995	0.0834	1.09	9983	868	5560	527	[AGAP1 - arfgap with gtpase domain, ankyrin repeat and ph domain 1, AGAP2 - arfgap with gtpase domain, ankyrin repeat and ph domain 2, AP3M2 - adaptor-related protein complex 3, mu 2 subunit, PITPNM1 - phosphatidylinositol transfer protein, membrane-associated 1, PDIA4 - protein disulfide isomerase family a, member 4, AKAP12 - a kinase (prka) anchor protein 12, AMACR - alpha-methylacyl-coa racema…
