# Supplementary material for: BRG1 Activates Proliferation and Transcription of Cell Cycle-Dependent Genes in Breast Cancer Cells
Source: Cancers (Basel). 2020 Feb 4;12(2):349. doi: 10.3390/cancers12020349 (PMC7072512; doi:10.3390/cancers12020349)
Supplement: Supplementary file 1 [file cancers-12-00349-s001.zip › cancers-691070-suppl-final/cancers-691070-supplementary tables/Table S3.xlsx]

## Sheet: iEP300 iSWI_SNF transcription
Table S3 Statistical Analysis
		MCF7 (normalized gene expression)
			Rep1	Rep2	Rep3	Rep4	Average	SEM		One-way analysis of variance
		NT	0.0670655	0.072759	0.0623	0.0716	0.0684311	0.002065		P value	0.0002
	CDK2	iEP300	0.0567309	0.0615471	0.05635	0.05985	0.0586195	0.00108404		P value summary	***
		iSWI/SNF	0.0338309	0.036703	0.047	0.04985	0.041846	0.00336637
	CDK4	NT	0.0833281	0.0904022	0.0957	0.0843	0.0884326	0.00249786		One-way analysis of variance
		iEP300	0.0450381	0.0488616	0.0384	0.0582	0.0476249	0.00358079		P value	< 0.0001
		iSWI/SNF	0.056185	0.0360548	0.0471	0.0456	0.046235	0.00356888		P value summary	***
	BRCA1	NT	0.00476002	0.00516412	0.00444	0.00723	0.00539854	0.000544042		One-way analysis of variance
		iEP300	0.00234276	0.000254165	0.00276	0.00249	0.00196173	0.000498577		P value	0.0016
		iSWI/SNF	0.00137109	0.00148749	0.00228	0.00276	0.00197465	0.000286315		P value summary	**
	BRCA2	NT	0.00158667	0.00172137	0.00148	0.00241	0.00179951	0.000181347		One-way analysis of variance
		iEP300	0.000780921	8.47217e-05	0.00092	0.00083	0.000653911	0.000166192		P value	0.0014
		iSWI/SNF	0.00045703	0.00049583	0.00076	0.00092	0.000658215	9.54384e-05		P value summary	**
	XRCC1	NT	0.0517491	0.0561423	0.0643	0.0721	0.0610728	0.00389917		One-way analysis of variance
		iEP300	0.0141999	0.0154054	0.0204	0.02	0.0175013	0.0013679		P value	< 0.0001
		iSWI/SNF	0.00675106	0.00732419	0.0121	0.0117	0.00946881	0.00122186		P value summary	***
	XRCC2	NT	0.00988928	0.0107288	0.01152	0.01146	0.0108995	0.000330609		One-way analysis of variance
		iEP300	0.00697579	0.007568	0.00583	0.00524	0.00640345	0.000458682		P value	< 0.0001
		iSWI/SNF	0.00515144	0.00558877	0.00602	0.00634	0.00577505	0.000223992		P value summary	***
	CHEK2	NT	0.00980912	0.00648866	0.0121	0.0103	0.00967445	0.00101372		One-way analysis of variance
		iEP300	0.00542779	0.00588858	0.00654	0.00571	0.00589159	0.000204409		P value	0.0049
		iSWI/SNF	0.00554184	0.00601232	0.00547	0.00618	0.00580104	0.000151042		P value summary	**
	CCNB	NT	0.158027	0.171443	0.1234	0.1274	0.145067	0.0101404		One-way analysis of variance
		iEP300	0.0990965	0.107509	0.1003	0.09471	0.100404	0.00229982		P value	0.0002
		iSWI/SNF	0.0687977	0.0746383	0.08146	0.06917	0.0735165	0.00256803		P value summary	***
	PCNA	NT	0.0796351	0.0863957	0.0514	0.04824	0.0664177	0.00840306		One-way analysis of variance
		iEP300	0.0485729	0.0526965	0.03812	0.03461	0.0434998	0.00369363		P value	0.0119
		iSWI/SNF	0.0358244	0.0388657	0.02741	0.02482	0.03173	0.00289495		P value summary	*
	LIG1	NT	0.19977	0.216729	0.1574	0.1463	0.18005	0.014548		One-way analysis of variance
		iEP300	0.122839	0.133267	0.1427	0.1475	0.136577	0.00472024		P value	0.0026
		iSWI/SNF	0.0871181	0.0945139	0.1105	0.1184	0.102633	0.00621048		P value summary	**
	NEIL3	NT	0.00386405	0.00419208	0.01204	0.0107	0.00769903	0.00185161		One-way analysis of variance
		iEP300	0.00104817	0.00113716	0.0025	0.00274	0.00185633	0.000384505		P value	0.0201
		iSWI/SNF	0.0020064	0.00217673	0.00341	0.00315	0.00268578	0.000302147		P value summary	*
	EXO1	NT	0.139627	0.151481	0.1248	0.1403	0.139052	0.00474005		One-way analysis of variance
		iEP300	0.0760978	0.0825582	0.0824	0.0681	0.077289	0.00295532		P value	< 0.0001
		iSWI/SNF	0.068896	0.0747449	0.0571	0.0664	0.0667852	0.00317965		P value summary	***
		MDA-MB-231 (normalized gene expression)
			Rep1	Rep2	Rep3	Rep4	Average	SEM		One-way analysis of variance
		NT	0.0612229	0.0623483	0.0421	0.0418	0.0518678	0.00661776		P value		0.0003
	CDK2	iEP300	0.0125914	0.0196508	0.0205	0.0131	0.0164606	0.00242124		P value summary		***
		iSWI/SNF	0.0176689	0.029686	0.0254	0.0246	0.0243387	0.00287285
		NT	0.0873287	0.0835943	0.08476	0.08241	0.0845232	0.00121362		One-way analysis of variance
	CDK4	iEP300	0.0283195	0.0317359	0.033	0.0304	0.0308638	0.00115534		P value		< 0.0001
		iSWI/SNF	0.0251742	0.0383673	0.0332	0.0281	0.0312104	0.00335486		P value summary		***
		NT	0.00604464	0.00613396	0.00681	0.00661	0.00639965	0.00021325		One-way analysis of variance
	BRCA1	iEP300	0.0025464	0.00285359	0.0034	0.0032	0.003	0.000217872		P value		0.0004
		iSWI/SNF	0.000649987	0.00425332	0.0012	0.0016	0.00192583	0.000923667		P value summary		***
		NT	0.00206592	0.00209826	0.0035	0.0019	0.00239104	0.000429785		One-way analysis of variance
	BRCA2	iEP300	0.000588264	0.000659232	0.0015	0.0005	0.000811874	0.000267524		P value		0.0043
		iSWI/SNF	0.000620112	0.00104035	0.0013	0.0003	0.000815115	0.000255875		P value summary		**
		NT	0.0540196	0.0549042	0.0485	0.0457	0.0507809	0.00254978		One-way analysis of variance
	XRCC1	iEP300	0.0209187	0.0234423	0.0221	0.00189	0.0170877	0.00587999		P value		0.0058
		iSWI/SNF	0.00712598	0.0466304	0.0215	0.0201	0.0238391	0.00953514		P value summary		**
		NT	0.00895934	0.00907374	0.00721	0.0084	0.00841077	0.000492448		One-way analysis of variance
	XRCC2	iEP300	0.00439733	0.00475965	0.0051	0.0039	0.00453924	0.000296619		P value		0.0002
		iSWI/SNF	0.00968234	0.0147566	0.0106	0.0127	0.0119347	0.00130827		P value summary		***
		NT	0.00856862	0.00816592	0.0072	0.0069	0.00770863	0.000454776		One-way analysis of variance
	CHEK2	iEP300	0.00260918	0.00292396	0.0047	0.0012	0.00285828	0.000830565		P value		0.0002
		iSWI/SNF	0.000546334	0.00357505	0.0015	0.0021	0.00193035	0.00073294		P value summary		***
		NT	0.110262	0.126559	0.1121	0.1407	0.122405	0.00820337		One-way analysis of variance
	CCNB	iEP300	0.051111	0.057277	0.0552	0.0491	0.053172	0.00215497		P value		< 0.0001
		iSWI/SNF	0.0374655	0.0572349	0.0441	0.0478	0.0466501	0.00476366		P value summary		***
		NT	0.0625096	0.0631674	0.0558	0.0531	0.0586442	0.00287194		One-way analysis of variance
	PCNA	iEP300	0.0163005	0.018267	0.0127	0.0112	0.0146169	0.0018711		P value		< 0.0001
		iSWI/SNF	0.0144159	0.0219709	0.0139	0.0187	0.0172467	0.00220218		P value summary		***
		NT	0.143956	0.181671	0.1524	0.1384	0.154107	0.011118		One-way analysis of variance
	LIG1	iEP300	0.0550176	0.0616549	0.0594	0.0666	0.0606681	0.00278292		P value		< 0.0001
		iSWI/SNF	0.013096	0.0856963	0.0278	0.0374	0.0409981	0.0181468		P value summary		***
		NT	0.00734486	0.00748028	0.0082	0.00941	0.00810879	0.000545714		One-way analysis of variance
	NEIL3	iEP300	0.00161019	0.00180444	0.0024	0.0017	0.00187866	0.000205838		P value		< 0.0001
		iSWI/SNF	0.000325696	0.00213126	0.0022	0.0016	0.00156424	0.000501232		P value summary		***
		NT	0.129066	0.131555	0.1002	0.1114	0.118055	0.00860624		One-way analysis of variance
	EXO1	iEP300	0.0272154	0.0304986	0.0301	0.0296	0.0293535	0.000849921		P value		< 0.0001
		iSWI/SNF	0.00549463	0.0359553	0.0098	0.0224	0.0184125	0.00792134		P value summary		***

## Sheet: siBRG1 transcription
	MDA-MB-231 (normalized gene expression)
			Rep1	Rep2	Rep3	Average	SEM		Unpaired t test
	CDK2	siCTRL	0.0206033	0.0170945	0.0245085	0.0207354	0.00214131		P value	0.0581
		siBRG1	0.0165193	0.0133993	0.0103373	0.0134186	0.00178465		P value summary	ns
	CDK4	siCTRL	0.0359531	0.0469412	0.06654	0.0498114	0.00894578		P value	0.0329
		siBRG1	0.0173437	0.0237105	0.0209381	0.0206641	0.00184308		P value summary	*
	PCNA	siCTRL	0.0742009	0.0253306	0.0434628	0.0476648	0.0142636		P value	0.1617
		siBRG1	0.0212674	0.0165784	0.0292799	0.0223752	0.00370833		P value summary	ns
	CCNB	siCTRL	0.170631	0.192217	0.240959	0.201269	0.0208009		P value	0.0303
		siBRG1	0.112621	0.105396	0.146145	0.121387	0.0125538		P value summary	*
	CHEK2	siCTRL	0.00899513	0.0129509	0.012217	0.0113877	0.00121493		P value	0.0524
		siBRG1	0.00635295	0.00868507	0.00766957	0.0075692	0.000675114		P value summary	ns
	BRCA1	siCTRL	0.00364785	0.00476271	0.00450082	0.00430379	0.000336583		P value	0.005
		siBRG1	0.00170648	0.00233292	0.00137343	0.00180428	0.000281273		P value summary	**
	BRCA2	siCTRL	0.0098953	0.00993116	0.0091488	0.00965842	0.000255026		P value	0.0194
		siBRG1	0.00663816	0.00807665	0.00568003	0.00679828	0.000696481		P value summary	*
	XRCC1	siCTRL	0.0523322	0.0350146	0.0483843	0.0452437	0.00524014		P value	0.0111
		siBRG1	0.0237311	0.0192491	0.0203059	0.0210954	0.00135277		P value summary	*
	XRCC2	siCTRL	0.0117353	0.0153219	0.0434381	0.0234984	0.0100237		P value	0.3902
		siBRG1	0.0232173	0.0317402	0.0560579	0.0370051	0.00983926		P value summary	ns
	LIG1	siCTRL	0.196849	0.285844	0.198227	0.226973	0.0294389		P value	0.05
		siBRG1	0.116062	0.158667	0.140115	0.138281	0.0123336		P value summary	*
	EXO1	siCTRL	0.118645	0.154906	0.146388	0.13998	0.0109473		P value	0.0485
		siBRG1	0.0741874	0.116105	0.0919015	0.0940645	0.0121491		P value summary	*
	NEIL3	siCTRL	0.00802448	0.0104769	0.0297025	0.016068	0.00685412		P value	0.1905
		siBRG1	0.00317833	0.00434508	0.00767406	0.00506582	0.00134695		P value summary	ns
	MCF-7 (normalized gene expression)
			Rep1	Rep2	Rep3	Average	SEM		Unpaired t test
	CDK2	siCTRL	0.04126	0.052334	0.0535635	0.0490525	0.0039125		P value	0.055
		siBRG1	0.0416706	0.0323371	0.0280543	0.0340207	0.00401992		P value summary	ns
	CDK4	siCTRL	0.0547032	0.0693853	0.0473437	0.0571441	0.00647905		P value	0.0059
		siBRG1	0.0232053	0.0180077	0.0104152	0.0172094	0.00371381		P value summary	**
	PCNA	siCTRL	0.0378041	0.0292583	0.0462265	0.037763	0.0048985		P value	0.1841
		siBRG1	0.0262444	0.0203661	0.0353375	0.027316	0.0043551		P value summary	ns
	CCNB	siCTRL	0.0798987	0.101343	0.103724	0.0949887	0.00757644		P value	0.0004
		siBRG1	0.0117029	0.00908166	0.00787887	0.00955448	0.00112897		P value summary	***
	CHEK2	siCTRL	0.00741354	0.00347712	0.00637254	0.0057544	0.00117766		P value	0.0552
		siBRG1	0.00194327	0.00228403	0.00321017	0.00247916	0.000378526		P value summary	ns
	BRCA1	siCTRL	0.00732462	0.0139358	0.0093132	0.0101912	0.00195837		P value	0.0085
		siBRG1	0.000629613	0.000732887	0.00087751	0.00074667	7.18949e-05		P value summary	**
	BRCA2	siCTRL	0.00244154	0.00464526	0.00603392	0.00437357	0.00104592		P value	0.0174
		siBRG1	0.000209871	0.000244296	0.000282587	0.000245585	2.10019e-05		P value summary	*
	XRCC1	siCTRL	0.0509739	0.0646551	0.0352929	0.0503073	0.00848294		P value	0.0092
		siBRG1	0.0124257	0.00964258	0.0044616	0.0088433	0.00233359		P value summary	**
	XRCC2	siCTRL	0.0166634	0.0211357	0.0240359	0.0206116	0.0021444		P value	0.08
		siBRG1	0.0340561	0.0264281	0.0254755	0.0286532	0.00271547		P value summary	ns
	LIG1	siCTRL	0.103126	0.130805	0.153003	0.128978	0.0144276		P value	0.0617
		siBRG1	0.102307	0.0793922	0.078717	0.0868055	0.00775354		P value summary	ns
	EXO1	siCTRL	0.119788	0.121497	0.138169	0.126485	0.00586295		P value	0.0244
		siBRG1	0.107046	0.0830695	0.0800751	0.0900634	0.0085353		P value summary	*
	NEIL3	siCTRL	0.0116133	0.00982019	0.0167515	0.0127283	0.00207718		P value	0.0061
		siBRG1	0.00204313	0.001057	0.00152835	0.00154283	0.00028477		P value summary	**

## Sheet: iCDK4_6 transcription
	MCF7 (normalized gene expression)
			Log2FC
			Rep1	Rep2	Rep3	Rep4	Average	SEM		Unpaired t test
	CDK2	-	0.0648014	0.0661656	0.0681129	0.0611519	0.0650579	0.00146863		P value	0.004
		iCDK4/6	0.0472196	0.0363128	0.0527172	0.031282	0.0418829	0.00490975		P value summary	**
	CDK4	-	0.0494681	0.0505094	0.051996	0.0466821	0.0496639	0.00112112		P value	0.0005
		iCDK4/6	0.0300916	0.023141	0.033595	0.0199351	0.0266907	0.00312883		P value summary	***
	PCNA	-	0.0556566	0.0568282	0.052522	0.0585007	0.0558769	0.00126138		P value	< 0.0001
		iCDK4/6	0.00136277	0.001048	0.00152143	0.000902808	0.00120875	0.000141697		P value summary	***
	CHEK2	-	0.00611827	0.00624707	0.0057737	0.00643092	0.00614249	0.000138662		P value	< 0.0001
		iCDK4/6	0.00139861	0.00107556	0.00156144	0.000926551	0.00124054	0.000145423		P value summary	***
	CCNB	-	0.0928126	0.0947663	0.0875854	0.0975554	0.0931799	0.00210346		P value	< 0.0001
		iCDK4/6	0.0330135	0.025388	0.0368572	0.0218708	0.0292824	0.00343264		P value summary	***
	XRCC1	-	0.0558179	0.0569929	0.0526743	0.0586703	0.0560388	0.00126503		P value	< 0.0001
		iCDK4/6	1.62317e-05	1.24825e-05	1.81215e-05	1.07532e-05	1.43972e-05	1.68772e-06		P value summary	***
	XRCC2	-	0.0215281	0.0219813	0.0203156	0.0226282	0.0216133	0.000487903		P value	0.0002
		iCDK4/6	0.0121142	0.00931603	0.00802539	0.0135246	0.010745	0.00125959		P value summary	***
	BRCA1	-	0.0100767	0.0102888	0.0095092	0.0105916	0.0101166	0.000228374		P value	< 0.0001
		iCDK4/6	0.000465228	0.000357769	0.000519393	0.000308204	0.000412649	4.8373e-05		P value summary	***
	BRCA2	-	0.00472562	0.00482509	0.00445947	0.0049671	0.00474432	0.000107099		P value	< 0.0001
		iCDK4/6	9.37865e-06	7.21236e-06	1.04706e-05	6.21317e-06	8.31869e-06	9.75162e-07		P value summary	***
	NEIL3	-	0.00349313	0.00356666	0.0032964	0.00367163	0.00350695	7.91667e-05		P value	< 0.0001
		iCDK4/6	9.37865e-06	7.21236e-06	1.04706e-05	6.21317e-06	8.31869e-06	9.75162e-07		P value summary	***
	EXO1	-	0.11637	0.11882	0.109816	0.122317	0.116831	0.00263737		P value	< 0.0001
		iCDK4/6	0.0365098	0.0280768	0.0407605	0.024187	0.0323835	0.00379618		P value summary	***
	LIG1	-	0.124079	0.126691	0.117091	0.130419	0.12457	0.00281206		P value	0.0096
		iCDK4/6	0.0396957	0.0920483	0.0133631	0.079296	0.0561008	0.0180875		P value summary	**
	MDA-MB-231 (normalized gene expression)
			Log2FC
			Rep1	Rep2	Rep3	Rep4	Average	SEM		Unpaired t test
	CDK2	-	0.0555474	0.0645932	0.0707724	0.0806773	0.0678976	0.00528387		P value	0.806
		iCDK4/6	0.060685	0.0243786	0.105076	0.0636519	0.0634478	0.0164999		P value summary	ns
	CDK4	-	0.0128528	0.0149459	0.0163756	0.0186675	0.0157104	0.0012226		P value	0.0029
		iCDK4/6	0.00233191	0.00580475	0.00608854	0.0100509	0.00606902	0.00157828		P value summary	**
	PCNA	-	0.0515693	0.0599673	0.065704	0.0748995	0.0630351	0.00490546		P value	0.0004
		iCDK4/6	0.00641514	0.015969	0.0167498	0.0276503	0.0166961	0.00434189		P value summary	***
	CHEK2	-	0.00611075	0.00710587	0.00778564	0.00887527	0.00746938	0.000581276		P value	0.001
		iCDK4/6	0.00090959	0.00226422	0.00237491	0.00392048	0.0023673	0.000615628		P value summary	***
	CCNB	-	0.0969549	0.112744	0.123529	0.140818	0.118511	0.00922269		P value	0.011
		iCDK4/6	0.0214988	0.0535163	0.0561326	0.0926632	0.0559527	0.0145508		P value summary	*
	XRCC1	-	0.0478781	0.055675	0.0610011	0.0695384	0.0585231	0.00455434		P value	0.0291
		iCDK4/6	0.0121855	0.030333	0.0318159	0.0525214	0.0317139	0.00824737		P value summary	*
	XRCC2	-	0.00502741	0.00584612	0.00640538	0.00730183	0.00614518	0.000478225		P value	0.0362
		iCDK4/6	0.00131712	0.00327867	0.00343896	0.005677	0.00342794	0.000891452		P value summary	*
	BRCA1	-	0.00391831	0.00307538	0.0035762	0.00446669	0.00375915	0.000292541		P value	0.0001
		iCDK4/6	0.000263705	0.000656433	0.000688526	0.00113661	0.000686319	0.000178481		P value summary	***
	BRCA2	-	0.00167926	0.00195272	0.00213952	0.00243896	0.00205261	0.000159737		P value	0.0128
		iCDK4/6	0.000380253	0.000946554	0.00099283	0.00163895	0.000989648	0.000257363		P value summary	*
		-
	NEIL3	iCDK4/6	0.00196054	0.0022798	0.0024979	0.00284749	0.00239643	0.000186493		P value	< 0.0001
			4.66024e-06	1.16006e-05	1.21678e-05	2.00864e-05	1.21288e-05	3.15414e-06		P value summary	***
	EXO1	-	0.105003	0.068027	0.0745347	0.0849661	0.0831327	0.00808181		P value	0.0242
		iCDK4/6	0.075281	0.0187395	0.0196557	0.0324474	0.0365309	0.0132902		P value summary	*
	LIG1	-	0.122702	0.142683	0.156333	0.178212	0.149982	0.0116718		P value	0.0833
		iCDK4/6	0.0360618	0.0897675	0.0941562	0.155432	0.0938544	0.0244073		P value summary	ns

## Sheet: ChIP iEP300 iSWI_SNF
				Enrichment over input
		Treatment	Antibody	Rep1	Rep2	Rep3	Rep4	Average	SEM		One-way analysis of variance
	CDK4 promoter	-	IgG	0.0116204	0.0202152	0.0201	0.0125	0.0161089	0.00234452		P value	0.059
		iEP300	IgG	0.0123	0.0108	0.00879	0.0105	0.0105975	0.000719727		P value summary	ns
		iSWI/SNF	IgG	0.0124	0.0132	0.0095	0.0103	0.01135	0.000868428
											One-way analysis of variance
	CDK4 promoter	-	BRG1	0.190281	0.0825026	0.144453	0.108677	0.131478	0.0233536		P value	0.5249
		iEP300	BRG1	0.136346	0.0120739	0.169425	0.00971659	0.0818903	0.0415442		P value summary	ns
		iSWI/SNF	BRG1	0.259065	0.0529862	0.198702	0.0690825	0.144959	0.0501038
											One-way analysis of variance
	CDK4 promoter	-	EP300	0.757468	1.0898	0.509636	0.786369	0.785819	0.118844		P value	0.0987
		iEP300	EP300	0.729882	0.9441	0.634302	0.869751	0.794509	0.0694514		P value summary	ns
		iSWI/SNF	EP300	0.431831	0.432125	0.614238	0.644916	0.530778	0.0573848
											One-way analysis of variance
	NEIL3 promoter	-	IgG	0.000364348	0.000188829	0.012	0.0135	0.00651329	0.00361394		P value	0.9305
		iEP300	IgG	0.00796	0.0082	0.0062	0.006	0.00709	0.000575123		P value summary	ns
		iSWI/SNF	IgG	0.0074	0.0089	0.0063	0.0081	0.007675	0.000551324
											One-way analysis of variance
	NEIL3 promoter	-	BRG1	0.0555984	0.0184155	0.0374584	0.0273336	0.0347015	0.00797811		P value	< 0.0001
		iEP300	BRG1	0.0302067	0.0747774	0.0291014	0.0776176	0.0529258	0.0134503		P value summary	***
		iSWI/SNF	BRG1	0.294081	0.267083	0.328044	0.239431	0.28216	0.0189309
											One-way analysis of variance
	NEIL3 promoter	-	EP300	0.0968617	0.171991	0.0160421	0.0259697	0.0777161	0.036212		P value	0.1764
		iEP300	EP300	0.0342911	0.0298539	0.0345886	0.0463934	0.0362818	0.00354015		P value summary	ns
		iSWI/SNF	EP300	0.0173105	0.0153522	0.0215844	0.0178125	0.0180149	0.00130282
											One-way analysis of variance
	LIG1 promoter	-	IgG	0.00274115	0.00526286	0.00513	0.00612	0.0048135	0.000724781		P value	0.1024
		iEP300	IgG	0.0109	0.0103	0.0064	0.0053	0.008225	0.00139486		P value summary	ns
		iSWI/SNF	IgG	0.0059	0.0074	0.0089	0.0057	0.006975	0.000745403
											One-way analysis of variance
	LIG1 promoter	-	BRG1	0.0161701	0.00883353	0.00989919	0.0144294	0.012333	0.00176275		P value	0.921
		iEP300	BRG1	0.00829226	0.013459	0.00672949	0.0165845	0.0112663	0.00228252		P value summary	ns
		iSWI/SNF	BRG1	0.00869117	0.0144185	0.0141495	0.00885644	0.0115289	0.00159197
											One-way analysis of variance
	LIG1 promoter	-	EP300	0.268411	0.172504	0.112321	0.153737	0.176743	0.0330409		P value	0.6643
		iEP300	EP300	0.245024	0.0963486	0.184593	0.146102	0.168017	0.0313866		P value summary	ns
		iSWI/SNF	EP300	0.127537	0.113137	0.193987	0.130248	0.141227	0.0179829
											One-way analysis of variance
	CDK4 promoter	-	H3	0.0138738	0.0105144	0.039912	0.0378262	0.0255316	0.0077426		P value	0.1981
		iEP300	H3	0.0355862	0.0269693	0.0674518	0.0511189	0.0452815	0.00892062		P value summary	ns
		iSWI/SNF	H3	0.0381343	0.0289004	0.0635082	0.0481302	0.0446683	0.00740634
											One-way analysis of variance
	NEIL3 promoter	-	H3	0.0278	0.0207	0.025	0.0217	0.0238	0.00161916		P value	0.0021
		iEP300	H3	0.0435	0.0495051	0.0518	0.0741941	0.0547498	0.00671347		P value summary	**
		iSWI/SNF	H3	0.0581	0.0502	0.0425	0.0434	0.04855	0.00361766
											One-way analysis of variance
	LIG1 promoter	-	H3	0.029912	0.0278262	0.010463	0.0184986	0.0216749	0.00448593		P value	0.0004
		iEP300	H3	0.0674518	0.0511189	0.0728518	0.059174	0.0626491	0.00476255		P value summary	***
		iSWI/SNF	H3	0.0635082	0.0481302	0.052754	0.0428496	0.0518105	0.00439288
											One-way analysis of variance
	CDK4 promoter	-	H3K27ac/H3	2.69669	1.51045	2.04721	1.98963	2.06099	0.243669		P value	0.0003
		iEP300	H3K27ac/H3	1.25969	1.0168	0.966179	1.32569	1.14209	0.0885904		P value summary	***
		iSWI/SNF	H3K27ac/H3	2.55231	3.28312	3.17152	2.64212	2.91226	0.184232
											One-way analysis of variance
	NEIL3 promoter	-	H3K27ac/H3	2.64429	1.8684	1.78154	2.77321	2.26686	0.257091		P value	0.0003
		iEP300	H3K27ac/H3	0.624424	0.849194	0.696539	0.761275	0.732858	0.0478003		P value summary	***
		iSWI/SNF	H3K27ac/H3	2.61425	3.81239	2.51859	3.95719	3.22561	0.382226
											One-way analysis of variance
	LIG1 promoter	-	H3K27ac/H3	2.30967	2.07739	2.44762	2.23934	2.26851	0.0770028		P value	0.0196
		iEP300	H3K27ac/H3	1.85521	0.784744	1.13575	1.28186	1.26439	0.222858		P value summary	*
		iSWI/SNF	H3K27ac/H3	1.63508	2.66196	2.66196	1.63508	2.14852	0.296435
				Enrichment over input
		Treatment	Antibody	Rep1	Rep2	Rep3	Rep4	Average	SEM		One-way analysis of variance
	CDK4 promoter	-	IgG	0.0922618	0.0313672	0.0401609	0.118127	0.0704793	0.0208042		P value	0.0051
		iEP300	IgG	0.0061003	0.000986064	0.00149206	0.00923064	0.00445226	0.00196482		P value summary	**
		iSWI/SNF	IgG	0.00493958	0.00608133	0.00296044	0.00240462	0.00409649	0.000856515
											One-way analysis of variance
	CDK4 promoter	-	RB1	0.0800545	0.0313672	0.0401609	0.102498	0.0635201	0.0167633		P value	0.0072
		iEP300	RB1	0.440401	0.206987	0.313202	0.5671	0.381923	0.0780146		P value summary	**
		iSWI/SNF	RB1	0.685271	0.606194	0.2951	0.333595	0.48004	0.0973326
											One-way analysis of variance
	CDK4 promoter	-	HDAC1	0.443599	0.39429	0.504828	0.567961	0.47767	0.0376422		P value	0.0011
		iEP300	HDAC1	0.954787	0.873	0.738897	0.82556	0.848061	0.0451253		P value summary	**
		iSWI/SNF	HDAC1	0.672965	0.746832	0.614	0.48292	0.629179	0.0558134
											One-way analysis of variance
	NEIL3 promoter	-	IgG	0.011354	2.48092e-05	1.90421e-05	0.00871468	0.00502814	0.00294012		P value	0.7193
		iEP300	IgG	0.0102	0.0046	0.0027	0.0109	0.0071	0.00203429		P value summary	ns
		iSWI/SNF	IgG	0.0065	0.0094	0.0062	0.0068	0.007225	0.000735272
											One-way analysis of variance
	NEIL3 promoter	-	RB1	0.099822	0.0710724	0.054551	0.0766176	0.0755158	0.00935981		P value	0.0078
		iEP300	RB1	0.263031	0.201988	0.339094	0.441572	0.311421	0.0516577		P value summary	**
		iSWI/SNF	RB1	0.220048	0.379973	0.252575	0.14627	0.249717	0.048782
											One-way analysis of variance
	NEIL3 promoter	-	HDAC1	0.198338	0.349515	0.268267	0.152232	0.242088	0.0430253		P value	0.0314
		iEP300	HDAC1	0.508647	0.404182	0.339267	0.512344	0.44111	0.0422012		P value summary	*
		iSWI/SNF	HDAC1	0.515534	0.286465	0.380837	0.342685	0.38138	0.0487373
											One-way analysis of variance
	LIG1 promoter	-	IgG	0.0219677	0.000208094	0.000211604	0.0223383	0.0111814	0.00633489		P value	0.9102
		iEP300	IgG	0.029	0.0124	0.0039	0.00558	0.01272	0.0057294		P value summary	ns
		iSWI/SNF	IgG	0.0143	0.0162	0.0159	0.0106	0.01425	0.00128614
											One-way analysis of variance
	LIG1 promoter	-	RB1	0.0239037	0.0208094	0.0211604	0.0243069	0.0225451	0.000907374		P value	< 0.0001
		iEP300	RB1	0.236647	0.250687	0.299575	0.240378	0.256822	0.0145572		P value summary	***
		iSWI/SNF	RB1	0.165887	0.197687	0.275006	0.230768	0.217337	0.0233441
											One-way analysis of variance
	LIG1 promoter	-	HDAC1	0.259809	0.359809	0.214558	0.131758	0.241484	0.0475231		P value	0.0069
		iEP300	HDAC1	0.369057	0.29157	0.296167	0.374875	0.332917	0.0225956		P value summary	**
		iSWI/SNF	HDAC1	0.402469	0.402725	0.560239	0.559883	0.481329	0.045456
				Enrichment over input
		Treatment	Antibody	Rep1	Rep2	Rep3	Rep4	Average	SEM		One-way analysis of variance
	CDK4 promoter	-	IgG	0.0135609	0.0102948	0.0163338	0.0224211	0.0156526	0.0025716		P value	0.356
		iEP300	IgG	0.0124	0.0132	0.0094	0.0141	0.012275	0.00101929		P value summary	ns
		iSWI/SNF	IgG	0.0087	0.0094	0.0153	0.0147	0.012025	0.0017279
											One-way analysis of variance
	CDK4 promoter	-	H3K27me3	0.0212169	0.0161069	0.0212169	0.0161069	0.0186619	0.00147511		P value	0.1062
		iEP300	H3K27me3	0.0303676	0.0442449	0.0356065	0.037735	0.0369885	0.0028717		P value summary	ns
		iSWI/SNF	H3K27me3	0.0559772	0.0158996	0.0207296	0.0429345	0.0338852	0.00942735
											One-way analysis of variance
	CDK4 promoter	-	EZH2	0.0307202	0.0227933	0.0300244	0.0240806	0.0269046	0.00202423		P value	0.1623
		iEP300	EZH2	0.0394673	0.0461272	0.0371213	0.0384547	0.0402926	0.00200332		P value summary	ns
		iSWI/SNF	EZH2	0.0759941	0.0245749	0.0320403	0.0582874	0.0477242	0.0118766
											One-way analysis of variance
	NEIL3 promoter	-	IgG	0.030532	0.0205704	0.0269233	0.0199288	0.0244886	0.00255921		P value	0.5568
		iEP300	IgG	0.0159	0.0192	0.0214	0.0294	0.021475	0.00287326		P value summary	ns
		iSWI/SNF	IgG	0.0256	0.0217	0.0182	0.0179	0.02085	0.00180301
											One-way analysis of variance
	NEIL3 promoter	-	H3K27me3	0.138797	0.120032	0.178159	0.0935122	0.132625	0.0177948		P value	0.0005
		iEP300	H3K27me3	0.233184	0.338172	0.351016	0.224652	0.286756	0.0335409		P value summary	***
		iSWI/SNF	H3K27me3	0.328427	0.33133	0.297027	0.366357	0.330785	0.0141741
											One-way analysis of variance
	NEIL3 promoter	-	EZH2	0.0280227	0.0231178	0.030313	0.0188798	0.0250833	0.00255501		P value	0.0409
		iEP300	EZH2	0.0282332	0.050723	0.0526495	0.0272001	0.0397015	0.0069338		P value summary	*
		iSWI/SNF	EZH2	0.039034	0.0463631	0.0415631	0.043542	0.0426256	0.0015502
											One-way analysis of variance
	LIG1 promoter	-	IgG	0.0447562	0.0273993	0.0217778	0.0192633	0.0282992	0.00574324		P value	0.1861
		iEP300	IgG	0.012174	0.00997633	0.0218837	0.0239804	0.0170036	0.00347849		P value summary	ns
		iSWI/SNF	IgG	0.0234	0.0196	0.0187	0.0251	0.0217	0.0015237
											One-way analysis of variance
	LIG1 promoter	-	H3K27me3	0.138777	0.0971599	0.126039	0.0849581	0.111733	0.0124676		P value	0.8629
		iEP300	H3K27me3	0.165008	0.0728674	0.130119	0.150641	0.129659	0.0202387		P value summary	ns
		iSWI/SNF	H3K27me3	0.0408989	0.272715	0.167513	0.0665846	0.136928	0.0528705
											One-way analysis of variance
	LIG1 promoter	-	EZH2	0.0364158	0.0230733	0.0376896	0.0262935	0.030868	0.00364002		P value	0.7031
		iEP300	EZH2	0.0337192	0.0301852	0.037195	0.0273644	0.0321159	0.00213447		P value summary	ns
		iSWI/SNF	EZH2	0.0413159	0.0403759	0.0296701	0.0272635	0.0346563	0.00361224

## Sheet: ChIP iCDK4_6
				Enrichment over input
		Treatment	Antibody	Rep1	Rep2	Rep3	Rep4	Average	SEM		Unpaired t test
	CDK4 promoter	-	IgG	0.0116204	0.0202152	0.0201	0.0125	0.0161089	0.00234452		P value	0.536
		iCDK4/6	IgG	0.0700023	0.0294545	0.00466682	0.00196363	0.0265218	0.0157583		P value summary	ns
	CDK4 promoter	-	BRG1	0.0734577	0.113741	0.0441721	0.0410075	0.0680946	0.0168779		P value	0.0052
		iCDK4/6	BRG1	0.215473	0.256039	0.129761	0.25456	0.213958	0.0295954		P value summary	**
	CDK4 promoter	-	EP300	0.493681	0.555696	1.5726	0.567474	0.797362	0.258918		P value	0.8301
		iCDK4/6	EP300	1.47811	0.720753	0.565386	0.721525	0.871444	0.205527		P value summary	ns
	NEIL3 promoter	-	IgG	0.000364348	0.000188829	0.012	0.0135	0.00651329	0.00361394		P value	0.8142
		iCDK4/6	IgG	0.00282176	0.00245839	0.0106	0.0062	0.00552004	0.00189127		P value summary	ns
	NEIL3 promoter	-	BRG1	0.0470062	0.0226652	0.0607794	0.0144183	0.0362173	0.0107182		P value	0.1757
		iCDK4/6	BRG1	0.0344983	0.0566456	0.0959981	0.0599963	0.0617846	0.0127303		P value summary	ns
	NEIL3 promoter	-	EP300	0.0553057	0.0326841	0.553427	0.190835	0.0416126	0.1203		P value	0.2393
		iCDK4/6	EP300	0.0166694	0.0274024	0.076179	0.0777767	0.00990138	0.0160143		P value summary	ns
	LIG1 promoter	-	IgG	0.00274115	0.00526286	0.00513	0.00612	0.0048135	0.000724781		P value	0.294
		iCDK4/6	IgG	0.0155225	0.0108345	0.0012	0.0062	0.00843924	0.00307314		P value summary	ns
	LIG1 promoter	-	BRG1	0.0103847	0.0195192	0.0206734	0.0173946	0.016993	0.00230502		P value	0.081
		iCDK4/6	BRG1	0.0573782	0.0202023	0.0941208	0.0334524	0.0512884	0.0162177		P value summary	ns
	LIG1 promoter	-	EP300	0.228488	0.257017	0.394783	0.306073	0.296591	0.0364414		P value	0.0216
		iCDK4/6	EP300	0.243406	0.0951086	0.122378	0.0600369	0.130232	0.0398236		P value summary	*
	CDK4 promoter	-	H3	0.0138738	0.0105144	0.039912	0.0378262	0.0255316	0.0077426		P value	0.0759
		iCDK4/6	H3	0.0844139	0.0639738	0.0360214	0.0372991	0.0554271	0.0116135		P value summary	ns
	NEIL3 promoter	-	H3	0.0392214	0.0318576	0.010463	0.00849862	0.0225102	0.00768167		P value	0.0177
		iCDK4/6	H3	0.0533627	0.043344	0.0925106	0.0751419	0.0660898	0.0110278		P value summary	*
	LIG1 promoter	-	H3	0.0265	0.0195	0.0211	0.0185	0.0214	0.00178232		P value	0.0002
		iCDK4/6	H3	0.0421	0.0508	0.0465	0.0402	0.0449	0.00236819		P value summary	***
	CDK4 promoter	-	H3K27ac/H3	3.67125	3.67125	1.23999	0.818087	2.35014	0.767587		P value	0.0253
		iCDK4/6	H3K27ac/H3	0.0403682	0.0403682	0.0780332	0.14827	0.0767598	0.0254361		P value summary	*
	NEIL3 promoter	-	H3K27ac/H3	3.93453	3.93453	1.13715	1.13715	2.53584	0.807534		P value	0.078
		iCDK4/6	H3K27ac/H3	0.970196	0.970196	0.650604	0.650604	0.8104	0.0922585		P value summary	ns
	LIG1 promoter	-	H3K27ac/H3	3.67125	3.67125	1.13715	1.13715	2.4042	0.731533		P value	0.0333
		iCDK4/6	H3K27ac/H3	0.00403682	0.00403682	0.650604	0.650604	0.32732	0.186648		P value summary	*
				Enrichment over input
		Treatment	Antibody	Rep1	Rep2	Rep3	Rep4	Average	SEM
	CDK4 promoter	-	IgG	0.0922618	0.0313672	0.0401609	0.118127	0.0704793	0.0208042		P value	0.0365
		iCDK4/6	IgG	0.0125502	0.0156878	0.0153111	0.0153111	0.0147151	0.000727054		P value summary	*
	CDK4 promoter	-	RB1	0.0800545	0.0313672	0.0401609	0.102498	0.0635201	0.0167633		P value	0.034
		iCDK4/6	RB1	0.507879	0.167005	0.162995	0.495685	0.333391	0.0972559		P value summary	*
	CDK4 promoter	-	HDAC1	0.443599	0.39429	0.504828	0.567961	0.47767	0.0376422		P value	< 0.0001
		iCDK4/6	HDAC1	1.40718	1.36101	1.32833	1.37339	1.36748	0.0162915		P value summary	***
	NEIL3 promoter	-	IgG	0.011354	2.48092e-05	1.90421e-05	0.00871468	0.00502814	0.00294012		P value	0.2489
		iCDK4/6	IgG	0.00150705	0.00102573	0.00102573	0.00150705	0.00126639	0.000138943		P value summary	ns
	NEIL3 promoter	-	RB1	0.099822	0.0710724	0.054551	0.0766176	0.0755158	0.00935981		P value	0.0006
		iCDK4/6	RB1	0.36912	0.250794	0.250794	0.36912	0.309957	0.0341576		P value summary	***
	NEIL3 promoter	-	HDAC1	0.198338	0.349515	0.268267	0.152232	0.242088	0.0430253		P value	0.0655
		iCDK4/6	HDAC1	1.07563	0.359099	0.359099	1.07563	0.717366	0.206846		P value summary	ns
	LIG1 promoter	-	IgG	0.0219677	0.000208094	0.000211604	0.0223383	0.0111814	0.00633489		P value	0.7045
		iCDK4/6	IgG	0.0302968	0.000134248	0.00013984	0.0315588	0.0152155	0.00889226		P value summary	ns
	LIG1 promoter	-	RB1	0.0239037	0.0208094	0.0211604	0.0243069	0.0225451	0.000907374		P value	0.0838
		iCDK4/6	RB1	0.0831556	0.70548	0.734866	0.0866195	0.40253	0.18349		P value summary	ns
	LIG1 promoter	-	HDAC1	0.259809	0.359809	0.214558	0.131758	0.241484	0.0475231		P value	0.0438
		iCDK4/6	HDAC1	1.05199	1.05199	0.150156	1.09581	0.837489	0.229344		P value summary	*
				Enrichment over input
		Treatment	Antibody	Rep1	Rep2	Rep3	Rep4	Average	SEM
	CDK4 promoter	-	IgG	0.0135609	0.0102948	0.0163338	0.0224211	0.0156526	0.0025716		P value	0.646
		iCDK4/6	IgG	0.0148305	0.0140834	0.0204182	0.0190641	0.017099	0.00155775		P value summary	ns
	CDK4 promoter	-	H3K27me3	0.0212169	0.0161069	0.0212169	0.0161069	0.0186619	0.00147511		P value	0.0006
		iCDK4/6	H3K27me3	0.0548935	0.0753808	0.0793795	0.0521282	0.0654455	0.00696157		P value summary	***
	CDK4 promoter	-	EZH2	0.0317202	0.0227933	0.0300244	0.0240806	0.0271546	0.00218997		P value	0.0033
		iCDK4/6	EZH2	0.0586711	0.0413591	0.0435531	0.0557155	0.0498247	0.0043201		P value summary	**
	NEIL3 promoter	-	IgG	0.030532	0.0205704	0.0269233	0.0199288	0.0244886	0.00255921		P value	0.2322
		iCDK4/6	IgG	0.0202951	0.0189406	0.023997	0.0199426	0.0207938	0.0011056		P value summary	ns
	NEIL3 promoter	-	H3K27me3	0.138797	0.120032	0.178159	0.0935122	0.132625	0.0177948		P value	0.0006
		iCDK4/6	H3K27me3	0.276554	0.309923	0.332087	0.258096	0.294165	0.0165768		P value summary	***
	NEIL3 promoter	-	EZH2	0.0280227	0.0231178	0.034313	0.0188798	0.0260833	0.00331882		P value	0.0004
		iCDK4/6	EZH2	0.0601727	0.0712953	0.0763941	0.0561566	0.0660047	0.00471636		P value summary	***
	LIG1 promoter	-	IgG	0.0447562	0.0273993	0.0217778	0.0192633	0.0282992	0.00574324		P value	0.1435
		iCDK4/6	IgG	0.012174	0.00997633	0.0218837	0.0239804	0.0170036	0.00347849		P value summary	ns
	LIG1 promoter	-	H3K27me3	0.138777	0.0771599	0.126039	0.0849581	0.106733	0.0151334		P value	0.9992
		iCDK4/6	H3K27me3	0.206131	0.0235371	0.0287221	0.16892	0.106827	0.0472178		P value summary	ns
	LIG1 promoter	-	EZH2	0.0364158	0.0230733	0.0376896	0.0222935	0.029868	0.00415926		P value	0.4531
		iCDK4/6	EZH2	0.0369016	0.03024	0.0369016	0.03024	0.0335708	0.00192302		P value summary	ns
			NT	CDK4 input		CDK4 promoter	-	IgG	0.0135609	0.0102948	0.0163338	0.0224211	0.0156526
			iCDK4/6	CDK4 input		CDK4 promoter	iCDK4/6	IgG	0.0148305	0.0140834	0.0204182	0.0190641	0.017099
			iEP300	CDK4 input					0.0101504	0.012613	0.0263327	0.0202912	0.0173468
			iBRG1	CDK4 input					0.0180363	0.0138338	0.0155171	0.0156034	0.0157476
			NT	LIG1 input					0.0447562	0.0273993	0.0217778	0.0192633	0.0282992
			iCDK4/6	LIG1 input					0.012174	0.00997633	0.0218837	0.0239804	0.0170036
			iEP300	LIG1 input					0.0324868	0.0322026	0.0220512	0.0273181	0.0285147
			iBRG1	LIG1 input					0.00394298	0.00320965	0.0417813	0.0276994	0.0191583
			NT	NEIL3 input					0.030532	0.0205704	0.0269233	0.0199288	0.0244886
			iCDK4/6	NEIL3 input					0.0202951	0.0189406	0.023997	0.0199426	0.0207938
			iEP300	NEIL3 input					0.0559604	0.0539127	0.0316423	0.0303534	0.0429672
			iBRG1	NEIL3 input					0.03228	0.036008	0.031973	0.0312934	0.0328886

## Sheet: BRG1 silencing
	MCF7
	Rep1	Rep2	Rep3	Rep4	Average	SEM		Unpaired t test
siCTRL	0.0587	0.0487	0.0621	0.0417	0.0528	0.00466655		P value	0.0002
siBRG1	0.0111	0.0142	0.0098	0.0142	0.012325	0.00111458		P value summary	***
	MDA-MB-231
	Rep1	Rep2	Rep3	Rep4	Average	SEM		Unpaired t test
siCTRL	0.0347	0.0406	0.0376	0.0463	0.0398	0.00247891		P value	< 0.0001
siBRG1	0.0095	0.0054	0.0076	0.0093	0.00795	0.000950877		P value summary	***

## Sheet: ChIP short incubation
		Treatment	Antibody	Enrichment over input
				Rep1	Rep2	Rep3	Rep4	Average	SEM
	CDK4 promoter	-	IgG	0.0142	0.0138	0.0111	0.0185	0.0144	0.00153025			One-way analysis of variance
		iEP300	IgG	0.0231	0.0226	0.0103	0.0205	0.019125	0.0029951			P value	0.3689
		iSWI/SNF	IgG	0.0219	0.0194	0.0117	0.0184	0.01785	0.00217811			P value summary	ns
				Rep1	Rep2	Rep3	Rep4	Average	SEM
	CDK4 promoter	-	RB1	0.0334	0.0341	0.0318	0.0296	0.032225	0.000998645			One-way analysis of variance
		iEP300	RB1	0.0386	0.0362	0.0356	0.0326	0.03575	0.0012339			P value	0.1776
		iSWI/SNF	RB1	0.0404	0.0382	0.0312	0.0347	0.036125	0.00201799			P value summary	ns
				Rep1	Rep2	Rep3	Rep4	Average	SEM
	CDK4 promoter	-	H3	0.0321	0.0357	0.0293	0.0316	0.0321	0.00132374			One-way analysis of variance
		iEP300	H3	0.0685	0.0729	0.0666	0.069	0.06925	0.00132193			P value	< 0.0001
		iSWI/SNF	H3	0.0829	0.0683	0.0723	0.0599	0.07085	0.00477589			P value summary	***
				Rep1	Rep2	Rep3	Rep4	Average	SEM
	CDK4 promoter	-	H3K27ac/H3	2.001	2.402	2.271	2.0316	2.1764	0.0964264			One-way analysis of variance
		iEP300	H3K27ac/H3	0.947	0.9912	1.201	1.346	1.1213	0.0931615			P value	< 0.0001
		iSWI/SNF	H3K27ac/H3	2.2245	2.368	2.673	2.0716	2.33427	0.128102			P value summary	***
		Treatment	Antibody	Enrichment over input
				Rep1	Rep2	Rep3	Rep4	Average	SEM
	NEIL3 promoter	-	IgG	0.0098	0.0086	0.0105	0.0116	0.010125	0.000628987			One-way analysis of variance
		iEP300	IgG	0.0101	0.01	0.0113	0.0141	0.011375	0.00095514			P value	0.4725
		iSWI/SNF	IgG	0.0083	0.0102	0.0121	0.0099	0.010125	0.000779289			P value summary	ns
				Rep1	Rep2	Rep3	Rep4	Average	SEM
	NEIL3 promoter	-	RB1	0.0222	0.0258	0.0204	0.0213	0.022425	0.00118348			One-way analysis of variance
		iEP300	RB1	0.0263	0.0274	0.0259	0.0263	0.026475	0.000322426			P value	0.0493
		iSWI/SNF	RB1	0.0219	0.0281	0.0274	0.0273	0.026175	0.00143607			P value summary	*
				Rep1	Rep2	Rep3	Rep4	Average	SEM
	NEIL3 promoter	-	H3	0.0389	0.0347	0.0314	0.0326	0.0321	0.00164773			One-way analysis of variance
		iEP300	H3	0.0655	0.0708	0.0593	0.0612	0.0642	0.00255376			P value	< 0.0001
		iSWI/SNF	H3	0.0672	0.0594	0.0577	0.0555	0.05995	0.00254509			P value summary	***
				Rep1	Rep2	Rep3	Rep4	Average	SEM			One-way analysis of variance
	NEIL3 promoter	-	H3K27ac/H3	1.925	1.9417	2.217	2.0311	2.0287	0.0669486			P value	< 0.0001
		iEP300	H3K27ac/H3	0.7019	0.972	1.0001	1.184	0.9645	0.0993574			P value summary	***
		iSWI/SNF	H3K27ac/H3	2.137	2.2283	2.3018	2.0004	2.16688	0.0649257
		Treatment	Antibody	Enrichment over input
				Rep1	Rep2	Rep3	Rep4	Average	SEM			One-way analysis of variance
	LIG1 promoter	-	IgG	0.0111	0.01	0.0086	0.0141	0.01095	0.00116798			P value	0.911
		iEP300	IgG	0.0099	0.0127	0.0122	0.0063	0.010275	0.00145852			P value summary	ns
		iSWI/SNF	IgG	0.012	0.0104	0.0099	0.0097	0.0105	0.000521217
				Rep1	Rep2	Rep3	Rep4	Average	SEM			One-way analysis of variance
	LIG1 promoter	-	RB1	0.0193	0.0123	0.0174	0.0192	0.01705	0.00164241			P value	0.9836
		iEP300	RB1	0.0246	0.01	0.0182	0.0169	0.017425	0.00299287			P value summary	ns
		iSWI/SNF	RB1	0.0199	0.0152	0.0196	0.0156	0.017575	0.00125988
				Rep1	Rep2	Rep3	Rep4	Average	SEM			One-way analysis of variance
	LIG1 promoter	-	H3	0.0295	0.0315	0.0326	0.031	0.0321	0.000643558			P value	0.0001
		iEP300	H3	0.071	0.0804	0.0555	0.0608	0.066925	0.0055244			P value summary	***
		iSWI/SNF	H3	0.0577	0.0591	0.0684	0.0687	0.063475	0.00294459
				Rep1	Rep2	Rep3	Rep4	Average	SEM			One-way analysis of variance
	LIG1 promoter	-	H3K27ac/H3	1.8576	1.8884	1.617	1.7342	1.7743	0.0621215			P value	< 0.0001
		iEP300	H3K27ac/H3	0.6375	0.8461	0.7794	0.8347	0.774425	0.0479093			P value summary	***
		iSWI/SNF	H3K27ac/H3	1.9453	1.9478	1.8361	1.8476	1.8942	0.0303196

## Sheet: Gene expression short treatment
			MCF7
			Rep1	Rep2	Rep3	Rep4	Average	SEM		One-way analysis of variance
	CDK4	-	0.0537406	0.0810927	0.0840358	0.110239	0.0822769	0.0115494		P value	0.0006
		iEP300	0.0288031	0.0184559	0.0261837	0.0126273	0.0215175	0.00368854		P value summary	***
		iSWI/SNF	0.0258842	0.0451736	0.0259034	0.0339579	0.0327297	0.00456269
			Rep1	Rep2	Rep3	Rep4	Average	SEM		One-way analysis of variance
	NEIL3	-	0.00317598	0.00479245	0.00723449	0.00474512	0.00498701	0.000838021		P value	0.0063
		iEP300	0.00200461	0.00128448	0.00293629	0.00141604	0.00191036	0.00037611		P value summary	**
		iSWI/SNF	0.0017429	0.00304174	0.00162454	0.00212968	0.00213472	0.000321004
			Rep1	Rep2	Rep3	Rep4	Average	SEM		One-way analysis of variance
	LIG1	-	0.127861	0.0771754	0.112415	0.117973	0.108856	0.0110328		P value	0.0039
		iEP300	0.0847438	0.0434405	0.0800069	0.030867	0.0597646	0.0133394		P value summary	**
		iBRG	0.0325211	0.0227026	0.0499356	0.0523703	0.0393824	0.00710251

## Sheet: ChIP iCDK iHDAC
				Rep1	Rep2	Rep3	Rep4	Average	SEM		One-way analysis of variance
	CDK4 promoter	-	H3K27ac/H3	2.997	2.652	3.001	2.602	2.813	0.467587		P value	< 0.0001
		iCDK4/6	H3K27ac/H3	0.142	0.263	0.099	0.293	0.19925	0.000979889		P value summary	***
		iCDK4/6/iHDAC	H3K27ac/H3	3.012	2.625	2.252	2.754	2.66075	1.00098
				Rep1	Rep2	Rep3	Rep4	Average	SEM		One-way analysis of variance
	NEIL3 promoter	-	H3K27ac/H3	3.327	2.034	2.331	2.468	2.54	0.360274		P value	< 0.0001
		iCDK4/6	H3K27ac/H3	0.518	0.553	0.319	0.444	0.4585	0.0922585		P value summary	***
		iCDK4/6/iHDAC	H3K27ac/H3	2.91	2.879	2.351	2.466	2.6515	1.09226
				Rep1	Rep2	Rep3	Rep4	Average	SEM		One-way analysis of variance
	LIG1 promoter	-	H3K27ac/H3	2.907	2.615	2.999	2.184	2.67625	0.10478		P value	< 0.0001
		iCDK4/6	H3K27ac/H3	0.712	0.228	0.549	0.462	0.48775	0.100901		P value summary	***
		iCDK4/6/iHDAC	H3K27ac/H3	2.224	2.001	2.623	2.409	2.31425	0.132468
